# Supplementary material for: Overexpression of McHB7 Transcription Factor from Mesembryanthemum crystallinum Improves Plant Salt Tolerance
Source: Int J Mol Sci. 2022 Jul 17;23(14):7879. doi: 10.3390/ijms23147879 (PMC9318261; doi:10.3390/ijms23147879)
Supplement: Supplementary file 1 [file ijms-23-07879-s001.zip]

Archive with 2 entries (2 files):
- ijms-1751701-supplementary.pdf
- ijms-1751701-supplementary.xlsx
