# Supplementary material for: Overexpression of McHB7 Transcription Factor from Mesembryanthemum crystallinum Improves Plant Salt Tolerance
Source: Int J Mol Sci. 2022 Jul 17;23(14):7879. doi: 10.3390/ijms23147879 (PMC9318261; doi:10.3390/ijms23147879)
Supplement: Supplementary file 1 [file ijms-23-07879-s001.zip › ijms-1751701-supplementary.xlsx]

## Sheet: Table S1
Accession	Description	Exp. q-value: Combined	GO Accessions	Pfam IDs	Biological Process	Cellular Component	Molecular Function	OEC1	OEC2	OEC3	OEC4	WTC1	WTC2	WTC3	WTC4	OES1	OES2	OES3	OES4	WTS1	WTS2	WTS3	WTS4
O03042	Ribulose bisphosphate carboxylase large chain [OS=Arabidopsis thaliana]	0	[GO:0000287]; GO:0046872; GO:0043169; GO:0043167; GO:0005488; GO:0003674 [GO:0003729]; GO:0003723; GO:0003676; GO:0097159; GO:1901363; GO:0005488; GO:0003674 [GO:0004497]; GO:0016491; GO:0003824; GO:0003674 [GO:0005618]; GO:0030312; GO:0110165; GO:0071944; GO:0005575 [GO:0009507]; GO:0009536; GO:0043231; GO:0005737; GO:0043227; GO:0043229; GO:0110165; GO:0005622; GO:0043226; GO:0005575 [GO:000953…	Pf00016, Pf02788	other metabolic processes;other biological processes	non-structural extracellular;other membranes;cytosol;translational apparatus;other cell component	nucleic acid binding activity;other molecular function	6.698e+10	6.30969e+10	6.65218e+10	6.25338e+10	7.87448e+10	7.99565e+10	8.50312e+10	8.56548e+10	8.00552e+10	7.84813e+10	8.0248e+10	6.30118e+10	6.36357e+10	6.24465e+10	6.58987e+10	5.60328e+10
P19366	ATP synthase subunit beta, chloroplastic [OS=Arabidopsis thaliana]	0	[GO:0003729]; GO:0003723; GO:0003676; GO:0097159; GO:1901363; GO:0005488; GO:0003674 [GO:0005524]; GO:0032559; GO:0035639; GO:0030554; GO:0032555; GO:0043168; GO:1901265; GO:0017076; GO:0032553; GO:0043167; GO:0097159; GO:1901363; GO:0000166; GO:0097367; GO:0005488; GO:0036094; GO:0003674 [GO:0005618]; GO:0030312; GO:0110165; GO:0071944; GO:0005575 [GO:0005753]; GO:0045259; GO:0098800; GO:0016469…	Pf00006, Pf02874	other metabolic processes;stress response;transport	other membranes;mitochondrion;other cell component	transporter activity;nucleic acid binding activity;other molecular function	1.0913e+10	1.04812e+10	1.07852e+10	1.0504e+10	1.13844e+10	1.21439e+10	1.14649e+10	1.07931e+10	1.44152e+10	1.32177e+10	1.38555e+10	1.28032e+10	1.22613e+10	1.35281e+10	1.16937e+10	9.17026e+09
Q9LD57	Phosphoglycerate kinase 1, chloroplastic [OS=Arabidopsis thaliana]	0	[GO:0003729]; GO:0003723; GO:0003676; GO:0097159; GO:1901363; GO:0005488; GO:0003674 [GO:0004618]; GO:0016301; GO:0016774; GO:0016772; GO:0016310; GO:0016740; GO:0006796; GO:0003824; GO:0006793; GO:0003674; GO:0044237; GO:0008152; GO:0009987; GO:0008150 [GO:0004672]; GO:0016301; GO:0016773; GO:0140096; GO:0006468; GO:0016772; GO:0016310; GO:0003824; GO:0006464; GO:0016740; GO:0006796; GO:0003674;…	Pf00162	cell organization and biogenesis;protein metabolism;other metabolic processes;stress response;other biological processes	non-structural extracellular;cytosol;mitochondrion;nucleus;other cell component	nucleic acid binding activity;kinase activity;other molecular function	1.73832e+10	1.63118e+10	1.53266e+10	1.38876e+10	1.51086e+10	1.47786e+10	1.45128e+10	1.42786e+10	1.88119e+10	1.69097e+10	1.93994e+10	2.11974e+10	2.04167e+10	1.65829e+10	1.77242e+10	1.62066e+10
P10896	Ribulose bisphosphate carboxylase/oxygenase activase, chloroplastic [OS=Arabidopsis thaliana]	0	[GO:0003729]; GO:0003723; GO:0003676; GO:0097159; GO:1901363; GO:0005488; GO:0003674 [GO:0005524]; GO:0032559; GO:0035639; GO:0030554; GO:0032555; GO:0043168; GO:1901265; GO:0017076; GO:0032553; GO:0043167; GO:0097159; GO:1901363; GO:0000166; GO:0097367; GO:0005488; GO:0036094; GO:0003674 [GO:0005618]; GO:0030312; GO:0110165; GO:0071944; GO:0005575 [GO:0005634]; GO:0043231; GO:0043227; GO:0043229…	Pf00004	stress response;developmental processes;other biological processes	non-structural extracellular;other membranes;nucleus;other cell component	enzyme regulator activity;nucleic acid binding activity;other molecular function	2101451648	2078748288	1836278528	1924495104	1996769792	2114571264	2028041856	2163080192	1790676992	1500039808	1492426240	536576352	2106209920	1821573120	1605256320	1749671424
AT2G39730.2	rubisco activase	0	[GO:0005524]; GO:0032559; GO:0035639; GO:0030554; GO:0032555; GO:0043168; GO:1901265; GO:0017076; GO:0032553; GO:0043167; GO:0097159; GO:1901363; GO:0000166; GO:0097367; GO:0005488; GO:0036094; GO:0003674	Pf00004			other molecular function	18064098117	1.89258e+10	19607470985	1.80852e+10	2.13225e+10	2.1974e+10	2.10939e+10	2.03476e+10	1.99094e+10	2.01162e+10	20876763174	2.09366e+10	2.35693e+10	2.39953e+10	2.08525e+10	2.19282e+10
Q9SA52	Chloroplast stem-loop binding protein of 41 kDa b, chloroplastic [OS=Arabidopsis thaliana]	0	[GO:0000272]; GO:0005976; GO:0009057; GO:0016052; GO:0005975; GO:0043170; GO:1901575; GO:0044238; GO:0071704; GO:0009056; GO:0008152; GO:0008150 [GO:0000427]; GO:0000428; GO:0009536; GO:0030880; GO:0043231; GO:0005737; GO:0061695; GO:0140535; GO:0043227; GO:0043229; GO:0110165; GO:0005622; GO:1990234; GO:0032991; GO:0043226; GO:0005575; GO:1902494 [GO:0003677]; GO:0003676; GO:0097159; GO:1901363;…	Pf01370	cell organization and biogenesis;protein metabolism;RNA metabolism OR transcription;other metabolic processes;stress response;other biological processes	non-structural extracellular;translational apparatus;other cytoplasmic organelle;other cell component	nucleic acid binding activity;other molecular function	3.12261e+09	3.34497e+09	2681336996	2.77168e+09	3296438812	3705261854	3.53247e+09	3.70005e+09	3.06073e+09	2.862e+09	2.90721e+09	3.55038e+09	3480203064	4020274648	2935552550	3113213928
AT4G21280.1	photosystem II subunit QA	0	[GO:0005509]; GO:0046872; GO:0043169; GO:0043167; GO:0005488; GO:0003674 [GO:0009535]; GO:0055035; GO:0009534; GO:0042170; GO:0042651; GO:0031976; GO:0009507; GO:0031090; GO:0009526; GO:0034357; GO:0009579; GO:0031984; GO:0009536; GO:0016020; GO:0043227; GO:0031967; GO:0005622; GO:0110165; GO:0043229; GO:0043231; GO:0005737; GO:0043226; GO:0031975; GO:0005575 [GO:0009654]; GO:0098796; GO:1990204;…	Pf05757	other metabolic processes	other membranes	other molecular function	15727220772	15579966344	14246679584	13656777904	15225406372	15367476288	14215714016	14356850140	13589290508	13167579152	13444245280	2.1416e+10	16000404066	18498731636	17374571064	1.47263e+10
P10795	Ribulose bisphosphate carboxylase small subunit 1A, chloroplastic [OS=Arabidopsis thaliana]	0	[GO:0003729]; GO:0003723; GO:0003676; GO:0097159; GO:1901363; GO:0005488; GO:0003674 [GO:0009409]; GO:0006950; GO:0009266; GO:0050896; GO:0009628; GO:0008150 [GO:0009507]; GO:0009536; GO:0043231; GO:0005737; GO:0043227; GO:0043229; GO:0110165; GO:0005622; GO:0043226; GO:0005575 [GO:0009535]; GO:0055035; GO:0009534; GO:0042170; GO:0042651; GO:0031976; GO:0009507; GO:0031090; GO:0009526; GO:0034357…	Pf00101, Pf12338	cell organization and biogenesis;other metabolic processes;stress response	non-structural extracellular;other membranes;cytosol;translational apparatus;other cell component	nucleic acid binding activity	3.85745e+10	3.85052e+10	4.21807e+10	4.00004e+10	44734250192	4.56705e+10	4.56187e+10	4.46222e+10	3.69594e+10	3.59138e+10	3.49422e+10	5.09691e+10	43670814796	4.03516e+10	4.05178e+10	3.65348e+10
P10796	Ribulose bisphosphate carboxylase small subunit 1B, chloroplastic [OS=Arabidopsis thaliana]	0	[GO:0003729]; GO:0003723; GO:0003676; GO:0097159; GO:1901363; GO:0005488; GO:0003674 [GO:0009507]; GO:0009536; GO:0043231; GO:0005737; GO:0043227; GO:0043229; GO:0110165; GO:0005622; GO:0043226; GO:0005575 [GO:0009536]; GO:0043231; GO:0005737; GO:0043227; GO:0043229; GO:0110165; GO:0005622; GO:0043226; GO:0005575 [GO:0009570]; GO:0009532; GO:0009507; GO:0110165; GO:0009536; GO:0005575; GO:0043231…	Pf00101, Pf12338	other metabolic processes	non-structural extracellular;other cell component	nucleic acid binding activity;other molecular function	3.48626e+09	3353658104	2962432656	3161024048	3994990022	4029666462	4110466619	3934669120	3933488700	3598727936	3881626225	4774534041	3493384464	2483067514	2435491030	2493109356
Q9SZJ5	Serine hydroxymethyltransferase 1, mitochondrial [OS=Arabidopsis thaliana]	0	[GO:0003729]; GO:0003723; GO:0003676; GO:0097159; GO:1901363; GO:0005488; GO:0003674 [GO:0004372]; GO:0016742; GO:0016741; GO:0016740; GO:0003824; GO:0003674 [GO:0005634]; GO:0043231; GO:0043227; GO:0043229; GO:0043226; GO:0005622; GO:0110165; GO:0005575 [GO:0005737]; GO:0110165; GO:0005622; GO:0005575 [GO:0005739]; GO:0043231; GO:0005737; GO:0043227; GO:0043229; GO:0110165; GO:0005622; GO:004322…	Pf00464	other metabolic processes;stress response;other biological processes	non-structural extracellular;plasma membrane;other membranes;cytosol;mitochondrion;translational apparatus;nucleus;other cell component	nucleic acid binding activity;other molecular function	4929615185	4846437920	4734245312	4530406037	4789228050	4820162916	4834107506	4930399796	4353551665	4379397533	4686414277	6143209719	4772027186	6980596497	6044547896	5104523860
Q9ZP06	Malate dehydrogenase 1, mitochondrial [OS=Arabidopsis thaliana]	0	[GO:0005507]; GO:0046914; GO:0046872; GO:0043169; GO:0043167; GO:0005488; GO:0003674 [GO:0005618]; GO:0030312; GO:0110165; GO:0071944; GO:0005575 [GO:0005737]; GO:0110165; GO:0005622; GO:0005575 [GO:0005739]; GO:0043231; GO:0005737; GO:0043227; GO:0043229; GO:0110165; GO:0005622; GO:0043226; GO:0005575 [GO:0005759]; GO:0070013; GO:0005739; GO:0043233; GO:0043229; GO:0043231; GO:0005737; GO:003197…	Pf00056, Pf02866	other metabolic processes;stress response;other biological processes	mitochondrion;other cell component	other molecular function	1.67552e+09	1.68449e+09	1.73163e+09	1.80165e+09	2.16045e+09	2000380255	2.18463e+09	2.07252e+09	2.33824e+09	2.10988e+09	2.07698e+09	3320589180	2.13299e+09	2.50896e+09	2.38331e+09	2.01262e+09
P56757	ATP synthase subunit alpha, chloroplastic [OS=Arabidopsis thaliana]	0	[GO:0003729]; GO:0003723; GO:0003676; GO:0097159; GO:1901363; GO:0005488; GO:0003674 [GO:0005524]; GO:0032559; GO:0035639; GO:0030554; GO:0032555; GO:0043168; GO:1901265; GO:0017076; GO:0032553; GO:0043167; GO:0097159; GO:1901363; GO:0000166; GO:0097367; GO:0005488; GO:0036094; GO:0003674 [GO:0005739]; GO:0043231; GO:0005737; GO:0043227; GO:0043229; GO:0110165; GO:0005622; GO:0043226; GO:0005575 …	Pf00006, Pf00306, Pf02874	other metabolic processes;stress response;transport	other membranes;mitochondrion;other cell component	transporter activity;nucleic acid binding activity;other molecular function	2.82671e+10	2.6839e+10	2.5119e+10	2.56312e+10	2.37869e+10	2.4727e+10	2.28644e+10	2.33925e+10	2.28636e+10	2.21303e+10	2.23305e+10	2.54023e+10	2.5324e+10	2.78164e+10	2.54496e+10	2.18523e+10
Q8RWV0	Transketolase-1, chloroplastic [OS=Arabidopsis thaliana]	0	[GO:0003729]; GO:0003723; GO:0003676; GO:0097159; GO:1901363; GO:0005488; GO:0003674 [GO:0004802]; GO:0016744; GO:0016740; GO:0003824; GO:0003674 [GO:0006098]; GO:0006740; GO:0051156; GO:0006091; GO:0006739; GO:0006796; GO:0019637; GO:1901135; GO:0044237; GO:0008152; GO:0006793; GO:0071704; GO:0009987; GO:0008150 [GO:0009507]; GO:0009536; GO:0043231; GO:0005737; GO:0043227; GO:0043229; GO:0110165…	Pf00456, Pf02779, Pf02780	other metabolic processes;other biological processes	other cell component	nucleic acid binding activity;other molecular function	8.06233e+09	8095096252	6.97805e+09	7.3142e+09	8467510682	8215323378	8313226122	8035212264	7071414656	7594646140	7.49361e+09	7683652164	7517227844	1.02082e+10	6.88763e+09	8161713946
P10798	Ribulose bisphosphate carboxylase small subunit 3B, chloroplastic [OS=Arabidopsis thaliana]	0	[GO:0009507]; GO:0009536; GO:0043231; GO:0005737; GO:0043227; GO:0043229; GO:0110165; GO:0005622; GO:0043226; GO:0005575 [GO:0009536]; GO:0043231; GO:0005737; GO:0043227; GO:0043229; GO:0110165; GO:0005622; GO:0043226; GO:0005575 [GO:0009853]; GO:0043094; GO:0044237; GO:0008152; GO:0009987; GO:0008150 [GO:0015977]; GO:0071704; GO:0008152; GO:0008150 [GO:0015979]; GO:0044237; GO:0008152; GO:000998…	Pf00101, Pf12338	other metabolic processes	other cell component	other molecular function	2448831712	2915002576	2925229632	3265854536	4265374800	4.38481e+09	3812242197	3.48219e+09	3841507520	2276381816	2820377652	7959276928	2.65605e+09	2749515526	2343342768	2.3344e+09
Q9S841	Oxygen-evolving enhancer protein 1-2, chloroplastic [OS=Arabidopsis thaliana]	0	[GO:0003729]; GO:0003723; GO:0003676; GO:0097159; GO:1901363; GO:0005488; GO:0003674 [GO:0008266]; GO:0008187; GO:0003727; GO:0003723; GO:0003676; GO:0097159; GO:1901363; GO:0005488; GO:0003674 [GO:0009507]; GO:0009536; GO:0043231; GO:0005737; GO:0043227; GO:0043229; GO:0110165; GO:0005622; GO:0043226; GO:0005575 [GO:0009534]; GO:0031976; GO:0009507; GO:0009579; GO:0031984; GO:0009536; GO:0005622…	Pf01716	cell organization and biogenesis;other metabolic processes;other biological processes	other membranes;other cell component	nucleic acid binding activity;other molecular function	39232039568	40446888837	40464674342	37998573958	33852927538	33612346165	34248593196	33895609788	36219202874	36894197438	39668702252	38224414152	43469646264	45472781102	4.20324e+10	41019998511
Q42029	Oxygen-evolving enhancer protein 2-1, chloroplastic [OS=Arabidopsis thaliana]	0	[GO:0003729]; GO:0003723; GO:0003676; GO:0097159; GO:1901363; GO:0005488; GO:0003674 [GO:0005509]; GO:0046872; GO:0043169; GO:0043167; GO:0005488; GO:0003674 [GO:0008266]; GO:0008187; GO:0003727; GO:0003723; GO:0003676; GO:0097159; GO:1901363; GO:0005488; GO:0003674 [GO:0009507]; GO:0009536; GO:0043231; GO:0005737; GO:0043227; GO:0043229; GO:0110165; GO:0005622; GO:0043226; GO:0005575 [GO:0009534…	Pf01789	other metabolic processes;stress response	non-structural extracellular;other membranes;other cell component	nucleic acid binding activity;other molecular function	3.29666e+10	3.24475e+10	3.35227e+10	3.27758e+10	3.01514e+10	3.13209e+10	3.01758e+10	2.95009e+10	3.14012e+10	2.76921e+10	3.09139e+10	2.48483e+10	3.57158e+10	4.01151e+10	3.77206e+10	3.4044e+10
P56777	Photosystem II CP47 reaction center protein [OS=Arabidopsis thaliana]	0	[GO:0003729]; GO:0003723; GO:0003676; GO:0097159; GO:1901363; GO:0005488; GO:0003674 [GO:0009507]; GO:0009536; GO:0043231; GO:0005737; GO:0043227; GO:0043229; GO:0110165; GO:0005622; GO:0043226; GO:0005575 [GO:0009523]; GO:0009521; GO:0098796; GO:0034357; GO:0032991; GO:0016020; GO:0009579; GO:0005575; GO:0110165; GO:0005622 [GO:0009534]; GO:0031976; GO:0009507; GO:0009579; GO:0031984; GO:0009536…	Pf00421	cell organization and biogenesis;protein metabolism;other metabolic processes	other membranes;other cell component	nucleic acid binding activity;other molecular function	28638453518	27810627310	24592443682	25293765564	27224823602	27834057900	28366838436	29570750008	28930108334	28171285237	29200951940	2.04275e+10	24281400232	2.70345e+10	2.12919e+10	22493466811
P50318	Phosphoglycerate kinase 2, chloroplastic [OS=Arabidopsis thaliana]	0	[GO:0004618]; GO:0016301; GO:0016774; GO:0016772; GO:0016310; GO:0016740; GO:0006796; GO:0003824; GO:0006793; GO:0003674; GO:0044237; GO:0008152; GO:0009987; GO:0008150 [GO:0004672]; GO:0016301; GO:0016773; GO:0140096; GO:0006468; GO:0016772; GO:0016310; GO:0003824; GO:0006464; GO:0016740; GO:0006796; GO:0003674; GO:0036211; GO:0044267; GO:0006793; GO:0019538; GO:0043412; GO:0044260; GO:0044237; …	Pf00162	cell organization and biogenesis;protein metabolism;other metabolic processes;other biological processes	cytosol;mitochondrion;other cell component	kinase activity;other molecular function	672577936	695317328	641702632	592997564	1117741424	1065680760	978205472	1050465592	861512008	870441096	769663152	541928736	726728952	729191168	682607000	724255528
P23321	Oxygen-evolving enhancer protein 1-1, chloroplastic [OS=Arabidopsis thaliana]	0	[GO:0003729]; GO:0003723; GO:0003676; GO:0097159; GO:1901363; GO:0005488; GO:0003674 [GO:0008266]; GO:0008187; GO:0003727; GO:0003723; GO:0003676; GO:0097159; GO:1901363; GO:0005488; GO:0003674 [GO:0009507]; GO:0009536; GO:0043231; GO:0005737; GO:0043227; GO:0043229; GO:0110165; GO:0005622; GO:0043226; GO:0005575 [GO:0009534]; GO:0031976; GO:0009507; GO:0009579; GO:0031984; GO:0009536; GO:0005622…	Pf01716	cell organization and biogenesis;other metabolic processes;stress response;other biological processes	non-structural extracellular;other membranes;other cell component	nucleic acid binding activity;other molecular function	493268076	496613196	572457296	548195776	415685324	445302888	367219000	370153404	596716808	639691672	600056248	666146080	695637848	750105272	692012088	586466752
Q9XF89	Chlorophyll a-b binding protein CP26, chloroplastic [OS=Arabidopsis thaliana]	0	[GO:0003729]; GO:0003723; GO:0003676; GO:0097159; GO:1901363; GO:0005488; GO:0003674 [GO:0009416]; GO:0009314; GO:0009628; GO:0050896; GO:0008150 [GO:0009507]; GO:0009536; GO:0043231; GO:0005737; GO:0043227; GO:0043229; GO:0110165; GO:0005622; GO:0043226; GO:0005575 [GO:0009517]; GO:0009503; GO:0030076; GO:0098807; GO:0032991; GO:0005622; GO:0098796; GO:0009535; GO:0005575; GO:0110165; GO:0016020…	Pf00504	cell organization and biogenesis;protein metabolism;other metabolic processes;other biological processes	other membranes;other cell component	nucleic acid binding activity;other molecular function	12244151368	1.15867e+10	2935229424	5.18079e+09	9.62366e+09	9.79179e+09	9.5321e+09	10318359266	1.0519e+10	1.09271e+10	11348984932	2.04775e+10	7.30398e+09	6307324648	5692217432	6.14266e+09
Q9S726	Probable ribose-5-phosphate isomerase 3, chloroplastic [OS=Arabidopsis thaliana]	0	[GO:0004751]; GO:0016861; GO:0016860; GO:0016853; GO:0003824; GO:0003674 [GO:0009052]; GO:0006091; GO:1901135; GO:0006098; GO:0044237; GO:0071704; GO:0006740; GO:0051156; GO:0008152; GO:0009987; GO:0006739; GO:0006796; GO:0019637; GO:0008150; GO:0006793 [GO:0009507]; GO:0009536; GO:0043231; GO:0005737; GO:0043227; GO:0043229; GO:0110165; GO:0005622; GO:0043226; GO:0005575 [GO:0009535]; GO:0055035…	Pf06026	other metabolic processes;stress response	other membranes;other cell component	other molecular function	6.07032e+08	4.49556e+08	5.3373e+08	5.77327e+08	4.64061e+08	4.7105e+08	4.60699e+08	4.43096e+08	7.97094e+08	8.46168e+08	8.2214e+08	1.3357e+09	4.54124e+08	5.76831e+08	5.48809e+08	3.31174e+08
Q94B78	Glycine dehydrogenase (decarboxylating) 1, mitochondrial [OS=Arabidopsis thaliana]	0	[GO:0003729]; GO:0003723; GO:0003676; GO:0097159; GO:1901363; GO:0005488; GO:0003674 [GO:0004375]; GO:0016642; GO:0016638; GO:0016491; GO:0003824; GO:0003674 [GO:0005739]; GO:0043231; GO:0005737; GO:0043227; GO:0043229; GO:0110165; GO:0005622; GO:0043226; GO:0005575 [GO:0005960]; GO:1990204; GO:0005737; GO:1902494; GO:0110165; GO:0005622; GO:0032991; GO:0005575 [GO:0006546]; GO:0006544; GO:000906…	Pf02347	other metabolic processes;other biological processes	non-structural extracellular;mitochondrion;other cell component	nucleic acid binding activity;other molecular function	3107343115	3153527942	2932586261	2600457850	3379429399	3464309056	4078198796	3724994265	2862385658	2833916082	2936620978	2992919778	3398158898	2755279116	2644877234	1719198459
O50008	5-methyltetrahydropteroyltriglutamate--homocysteine methyltransferase 1 [OS=Arabidopsis thaliana]	0	[GO:0003729]; GO:0003723; GO:0003676; GO:0097159; GO:1901363; GO:0005488; GO:0003674 [GO:0003871]; GO:0008172; GO:0042085; GO:0008168; GO:0016741; GO:0016740; GO:0003824; GO:0003674 [GO:0005576]; GO:0110165; GO:0005575 [GO:0005774]; GO:0098588; GO:0005773; GO:0031090; GO:0043231; GO:0005737; GO:0016020; GO:0043227; GO:0043229; GO:0110165; GO:0005622; GO:0043226; GO:0005575 [GO:0005777]; GO:004257…	Pf01717, Pf08267	cell organization and biogenesis;other metabolic processes;other biological processes	non-structural extracellular;plasma membrane;other membranes;cytosol;other cytoplasmic organelle;other cell component	nucleic acid binding activity;other molecular function	4660099854	4563924418	3854370498	4.30639e+09	4973346711	5034567000	4245139365	3.99085e+09	4016128703	4.03495e+09	4412719781	3840123133	2465777491	2.57304e+09	2.43682e+09	2.41913e+09
AT2G34430.1	light-harvesting chlorophyll-protein complex II subunit B1	0	[GO:0009416]; GO:0009314; GO:0009628; GO:0050896; GO:0008150 [GO:0009507]; GO:0009536; GO:0043231; GO:0005737; GO:0043227; GO:0043229; GO:0110165; GO:0005622; GO:0043226; GO:0005575 [GO:0009522]; GO:0009521; GO:0098796; GO:0034357; GO:0032991; GO:0016020; GO:0009579; GO:0005575; GO:0110165; GO:0005622 [GO:0009523]; GO:0009521; GO:0098796; GO:0034357; GO:0032991; GO:0016020; GO:0009579; GO:0005575…	Pf00504	protein metabolism;other metabolic processes;other biological processes	other membranes;other cell component	other molecular function	17632988192	17757279096	16629688856	15710977746	14735170184	14297831076	11997704764	11727799948	15199252042	13520210322	14051857410	9713335702	16368284278	18908340052	18493919762	14353092376
Q944G9	Fructose-bisphosphate aldolase 2, chloroplastic [OS=Arabidopsis thaliana]	0	[GO:0003729]; GO:0003723; GO:0003676; GO:0097159; GO:1901363; GO:0005488; GO:0003674 [GO:0004332]; GO:0016832; GO:0016830; GO:0016829; GO:0003824; GO:0003674 [GO:0005829]; GO:0110165; GO:0005737; GO:0005575; GO:0005622 [GO:0006094]; GO:0006006; GO:0019319; GO:0019318; GO:0046364; GO:0005996; GO:0016051; GO:0044283; GO:0005975; GO:0044281; GO:1901576; GO:0009058; GO:0044238; GO:0071704; GO:0008152…	Pf00274	other metabolic processes;other biological processes	non-structural extracellular;cytosol;other cell component	nucleic acid binding activity;other molecular function	5699427904	5706121952	5505776092	6223774784	5836156950	5861900140	6096953006	6198782820	5622393608	5.10828e+09	5.60679e+09	5012697775	5910488880	6501899232	5.93046e+09	5711668178
P38418	Lipoxygenase 2, chloroplastic [OS=Arabidopsis thaliana]	0	[GO:0003729]; GO:0003723; GO:0003676; GO:0097159; GO:1901363; GO:0005488; GO:0003674 [GO:0005737]; GO:0110165; GO:0005622; GO:0005575 [GO:0006633]; GO:0006631; GO:0008610; GO:0072330; GO:0032787; GO:0044255; GO:0006629; GO:1901576; GO:0046394; GO:0019752; GO:0044237; GO:0044238; GO:0071704; GO:0009058; GO:0016053; GO:0043436; GO:0008152; GO:0009987; GO:0006082; GO:0044249; GO:0044283; GO:0008150;…	Pf00305, Pf01477	other metabolic processes;stress response;other biological processes	other membranes;other cell component	nucleic acid binding activity;other molecular function	3076807704	3025203928	2607312564	2698710616	3298955472	3522684924	2940887312	2931192648	3172464782	3247435456	3062247560	3398157176	2443003636	2973404328	2667900756	2170201780
Q9C5A9	ATP synthase subunit beta-3, mitochondrial [OS=Arabidopsis thaliana]	0	[GO:0000275]; GO:0045261; GO:0098800; GO:0005753; GO:0033178; GO:0005622; GO:0045259; GO:0098796; GO:0098798; GO:0005743; GO:0016469; GO:0110165; GO:0032991; GO:0016020; GO:0005739; GO:0019866; GO:0031966; GO:0005575; GO:0043231; GO:0005737; GO:0031090; GO:0031967; GO:0005740; GO:0043227; GO:0043229; GO:0031975; GO:0043226 [GO:0005524]; GO:0032559; GO:0035639; GO:0030554; GO:0032555; GO:0043168; …	Pf00006, Pf02874, Pf11421	other metabolic processes;transport;other biological processes	other membranes;mitochondrion	transporter activity;other molecular function	6.19344e+08	6.19998e+08	5.52946e+08	5.96135e+08	8.60072e+08	9.0599e+08	7.49146e+08	7.05339e+08	1.08667e+09	1025919942	9.31748e+08	1.42911e+09	8.98127e+08	9.17978e+08	9.20204e+08	6.23191e+08
P21238	Chaperonin 60 subunit alpha 1, chloroplastic [OS=Arabidopsis thaliana]	0	[GO:0005524]; GO:0032559; GO:0035639; GO:0030554; GO:0032555; GO:0043168; GO:1901265; GO:0017076; GO:0032553; GO:0043167; GO:0097159; GO:1901363; GO:0000166; GO:0097367; GO:0005488; GO:0036094; GO:0003674 [GO:0005739]; GO:0043231; GO:0005737; GO:0043227; GO:0043229; GO:0110165; GO:0005622; GO:0043226; GO:0005575 [GO:0006457]; GO:0009987; GO:0008150 [GO:0009507]; GO:0009536; GO:0043231; GO:0005737…	Pf00118	cell organization and biogenesis;developmental processes;other biological processes	non-structural extracellular;cytosol;mitochondrion;translational apparatus;other cell component	other molecular function	1.69195e+09	1.59153e+09	1.74177e+09	1467471720	2427644482	2251776132	2.24715e+09	2331287006	1.35614e+09	1.35518e+09	1272590975	2075598724	1.93009e+09	2.18587e+09	1.56667e+09	1.79696e+09
P25697	Phosphoribulokinase, chloroplastic [OS=Arabidopsis thaliana]	0	[GO:0005524]; GO:0032559; GO:0035639; GO:0030554; GO:0032555; GO:0043168; GO:1901265; GO:0017076; GO:0032553; GO:0043167; GO:0097159; GO:1901363; GO:0000166; GO:0097367; GO:0005488; GO:0036094; GO:0003674 [GO:0005737]; GO:0110165; GO:0005622; GO:0005575 [GO:0008974]; GO:0016301; GO:0016773; GO:0016772; GO:0016310; GO:0016740; GO:0006796; GO:0003824; GO:0006793; GO:0003674; GO:0044237; GO:0008152;…	Pf00485	other metabolic processes;stress response	non-structural extracellular;other membranes;other cell component	kinase activity;other molecular function	3693423912	3513191880	2826735356	3232902376	2894284272	3055462368	3699954468	3406041794	3373565968	3746877348	4284778592	6876504040	3606591784	3352522744	3794772380	3317945132
P42737	Beta carbonic anhydrase 2, chloroplastic [OS=Arabidopsis thaliana]	0	[GO:0004089]; GO:0016836; GO:0016835; GO:0016829; GO:0003824; GO:0003674 [GO:0005737]; GO:0110165; GO:0005622; GO:0005575 [GO:0005829]; GO:0110165; GO:0005737; GO:0005575; GO:0005622 [GO:0008270]; GO:0046914; GO:0046872; GO:0043169; GO:0043167; GO:0005488; GO:0003674 [GO:0009507]; GO:0009536; GO:0043231; GO:0005737; GO:0043227; GO:0043229; GO:0110165; GO:0005622; GO:0043226; GO:0005575 [GO:000953…	Pf00484	stress response;other biological processes	non-structural extracellular;other membranes;cytosol;other cell component	other molecular function	4601069152	4458743552	4229704224	4093711712	4844452864	4665338272	4321277792	4278567360	4289658048	4686788448	4480940800	5199134816	3789180067	4166940160	4159368768	3313085984
P56771	Cytochrome f [OS=Arabidopsis thaliana]	0	[GO:0003729]; GO:0003723; GO:0003676; GO:0097159; GO:1901363; GO:0005488; GO:0003674 [GO:0005506]; GO:0046914; GO:0046872; GO:0043169; GO:0043167; GO:0005488; GO:0003674 [GO:0009055]; GO:0016491; GO:0022900; GO:0003824; GO:0006091; GO:0003674; GO:0044237; GO:0008152; GO:0009987; GO:0008150 [GO:0009507]; GO:0009536; GO:0043231; GO:0005737; GO:0043227; GO:0043229; GO:0110165; GO:0005622; GO:0043226…	Pf01333, Pf16639	other metabolic processes	other membranes;other cell component	nucleic acid binding activity;other molecular function	3965859492	3769098284	3631598320	3799084124	3626723389	3713721933	3688703842	3911546557	4004681440	3524170966	3803539960	3162525728	3716463617	4238934936	4848364784	4730241832
P0CJ48	Chlorophyll a-b binding protein 2, chloroplastic [OS=Arabidopsis thaliana]	0	[GO:0003729]; GO:0003723; GO:0003676; GO:0097159; GO:1901363; GO:0005488; GO:0003674 [GO:0005739]; GO:0043231; GO:0005737; GO:0043227; GO:0043229; GO:0110165; GO:0005622; GO:0043226; GO:0005575 [GO:0009416]; GO:0009314; GO:0009628; GO:0050896; GO:0008150 [GO:0009507]; GO:0009536; GO:0043231; GO:0005737; GO:0043227; GO:0043229; GO:0110165; GO:0005622; GO:0043226; GO:0005575 [GO:0009522]; GO:000952…	Pf00504	protein metabolism;other metabolic processes;other biological processes	non-structural extracellular;other membranes;mitochondrion;other cell component	nucleic acid binding activity;other molecular function	3.10295e+10	3.09791e+10	2.45892e+10	2.60278e+10	2.40335e+10	2.4197e+10	2.07725e+10	1.95072e+10	18943407504	1.73388e+10	1.7251e+10	1.91488e+10	2.84931e+10	2.82573e+10	2.65375e+10	2.22983e+10
Q43127	Glutamine synthetase, chloroplastic/mitochondrial [OS=Arabidopsis thaliana]	0	[GO:0003729]; GO:0003723; GO:0003676; GO:0097159; GO:1901363; GO:0005488; GO:0003674 [GO:0004356]; GO:0016211; GO:0016880; GO:0016879; GO:0016874; GO:0003824; GO:0003674 [GO:0005524]; GO:0032559; GO:0035639; GO:0030554; GO:0032555; GO:0043168; GO:1901265; GO:0017076; GO:0032553; GO:0043167; GO:0097159; GO:1901363; GO:0000166; GO:0097367; GO:0005488; GO:0036094; GO:0003674 [GO:0005737]; GO:0110165…	Pf00120, Pf03951	other metabolic processes;other biological processes	non-structural extracellular;other membranes;cytosol;mitochondrion;translational apparatus;other cell component	nucleic acid binding activity;other molecular function	2.55085e+09	2467435967	2477608921	2369035881	2.43296e+09	2565668967	2.80122e+09	2.60357e+09	3.00344e+09	2.71732e+09	3057231014	2.36167e+09	2.71623e+09	2.95297e+09	2432987629	2.45152e+09
P25856	Glyceraldehyde-3-phosphate dehydrogenase GAPA1, chloroplastic [OS=Arabidopsis thaliana]	0	[GO:0003729]; GO:0003723; GO:0003676; GO:0097159; GO:1901363; GO:0005488; GO:0003674 [GO:0004365]; GO:0043891; GO:0016620; GO:0016903; GO:0016491; GO:0003824; GO:0003674 [GO:0006006]; GO:0019318; GO:0005996; GO:0005975; GO:0044281; GO:0044238; GO:0071704; GO:0008152; GO:0008150 [GO:0009409]; GO:0006950; GO:0009266; GO:0050896; GO:0009628; GO:0008150 [GO:0009416]; GO:0009314; GO:0009628; GO:005089…	Pf00044, Pf02800	cell organization and biogenesis;other metabolic processes;stress response;other biological processes	non-structural extracellular;other membranes;other cell component	nucleic acid binding activity;other molecular function	3964469174	3977674402	3408374994	3362588664	5438401048	5129788639	5953505597	5826477652	4417310108	4148520470	4679413362	8778259731	5108597788	5986759064	5154242156	2647064454
Q9SJU4	Fructose-bisphosphate aldolase 1, chloroplastic [OS=Arabidopsis thaliana]	0	[GO:0004332]; GO:0016832; GO:0016830; GO:0016829; GO:0003824; GO:0003674 [GO:0005739]; GO:0043231; GO:0005737; GO:0043227; GO:0043229; GO:0110165; GO:0005622; GO:0043226; GO:0005575 [GO:0005829]; GO:0110165; GO:0005737; GO:0005575; GO:0005622 [GO:0006094]; GO:0006006; GO:0019319; GO:0019318; GO:0046364; GO:0005996; GO:0016051; GO:0044283; GO:0005975; GO:0044281; GO:1901576; GO:0009058; GO:0044238…	Pf00274	other metabolic processes;other biological processes	non-structural extracellular;cytosol;mitochondrion;translational apparatus;other cell component	other molecular function	3779044212	3804122820	3610529766	3570525984	3680414720	3873709196	3669355932	3677404338	3204234784	3294669014	3225495630	2131382572	4398633830	4534934824	4262180028	3774510596
Q96242	Allene oxide synthase, chloroplastic [OS=Arabidopsis thaliana]	0	[GO:0004497]; GO:0016491; GO:0003824; GO:0003674 [GO:0005506]; GO:0046914; GO:0046872; GO:0043169; GO:0043167; GO:0005488; GO:0003674 [GO:0005739]; GO:0043231; GO:0005737; GO:0043227; GO:0043229; GO:0110165; GO:0005622; GO:0043226; GO:0005575 [GO:0006633]; GO:0006631; GO:0008610; GO:0072330; GO:0032787; GO:0044255; GO:0006629; GO:1901576; GO:0046394; GO:0019752; GO:0044237; GO:0044238; GO:0071704…	Pf00067	other metabolic processes;stress response;other biological processes	other membranes;mitochondrion;other cell component	other molecular function	825875976	735686672	651268716	595307092	616713784	630062572	556286084	526884932	995439803	1115466548	1211021812	1334622044	616771096	701482934	519486138	475115858
Q9ASR1	Elongation factor 2 [OS=Arabidopsis thaliana]	0	[GO:0003729]; GO:0003723; GO:0003676; GO:0097159; GO:1901363; GO:0005488; GO:0003674 [GO:0003746]; GO:0008135; GO:0006414; GO:0003723; GO:0090079; GO:0006412; GO:0034645; GO:0003676; GO:0045182; GO:0043043; GO:0044267; GO:0010467; GO:0009059; GO:0044249; GO:0044260; GO:0097159; GO:1901363; GO:0003674; GO:0006417; GO:0006518; GO:0043604; GO:1901566; GO:0019538; GO:0043170; GO:1901576; GO:0009058; …	Pf00009, Pf00679, Pf03144, Pf03764, Pf14492	protein metabolism;other metabolic processes;stress response	plasma membrane;other membranes;cytosol;nucleus;other cytoplasmic organelle;other cell component	translation activity;nucleic acid binding activity;other molecular function	2.3013e+09	2.42116e+09	2.13963e+09	2081348011	2.11817e+09	2295454432	2004563820	2.06775e+09	1783324949	1.68318e+09	1789924484	1387816088	1.23537e+09	1.71182e+09	1492844059	1219224414
Q41932	Oxygen-evolving enhancer protein 3-2, chloroplastic [OS=Arabidopsis thaliana]	0	[GO:0005509]; GO:0046872; GO:0043169; GO:0043167; GO:0005488; GO:0003674 [GO:0009507]; GO:0009536; GO:0043231; GO:0005737; GO:0043227; GO:0043229; GO:0110165; GO:0005622; GO:0043226; GO:0005575 [GO:0009534]; GO:0031976; GO:0009507; GO:0009579; GO:0031984; GO:0009536; GO:0005622; GO:0110165; GO:0043227; GO:0043229; GO:0043231; GO:0005737; GO:0005575; GO:0043226 [GO:0009535]; GO:0055035; GO:0009534…	Pf05757	other metabolic processes	non-structural extracellular;other membranes;other cell component	other molecular function	7833357868	7807089492	7083290536	7696990656	5243568398	5098881660	5449198418	5392494874	6493154324	6478533540	6658624126	4.91129e+09	9088984660	9979663382	9355992270	9963363484
Q9LPW0	Glyceraldehyde-3-phosphate dehydrogenase GAPA2, chloroplastic [OS=Arabidopsis thaliana]	0	[GO:0003729]; GO:0003723; GO:0003676; GO:0097159; GO:1901363; GO:0005488; GO:0003674 [GO:0004365]; GO:0043891; GO:0016620; GO:0016903; GO:0016491; GO:0003824; GO:0003674 [GO:0006006]; GO:0019318; GO:0005996; GO:0005975; GO:0044281; GO:0044238; GO:0071704; GO:0008152; GO:0008150 [GO:0009507]; GO:0009536; GO:0043231; GO:0005737; GO:0043227; GO:0043229; GO:0110165; GO:0005622; GO:0043226; GO:0005575…	Pf00044, Pf02800	other metabolic processes	non-structural extracellular;other cell component	nucleic acid binding activity;other molecular function	286026656	266105904	86011376	286242152	130858336	111603128	91997448	89088160	276263520	213161816	227385528	151783720	99023416	1271319280	566963936	1032319216
Q9ZP05	Malate dehydrogenase 2, peroxisomal [OS=Arabidopsis thaliana]	0	[GO:0005737]; GO:0110165; GO:0005622; GO:0005575 [GO:0005777]; GO:0042579; GO:0043231; GO:0005737; GO:0043227; GO:0043229; GO:0110165; GO:0005622; GO:0043226; GO:0005575 [GO:0005975]; GO:0044238; GO:0071704; GO:0008152; GO:0008150 [GO:0006097]; GO:0044262; GO:0046487; GO:0005975; GO:0044237; GO:0006081; GO:0032787; GO:0044238; GO:0071704; GO:0008152; GO:0009987; GO:0019752; GO:0008150; GO:0043436…	Pf00056, Pf02866	other metabolic processes;other biological processes	other cytoplasmic organelle;other cell component	other molecular function	3590678653	3476514365	3452281957	3364288305	3110350884	3143635566	3161908351	3422781725	3377567694	3611175976	3678432171	4014523859	3475173438	4802135130	3981507172	3642331292
Q9LYA9	Chloroplast stem-loop binding protein of 41 kDa a, chloroplastic [OS=Arabidopsis thaliana]	0	[GO:0003723]; GO:0003676; GO:0097159; GO:1901363; GO:0005488; GO:0003674 [GO:0003729]; GO:0003723; GO:0003676; GO:0097159; GO:1901363; GO:0005488; GO:0003674 [GO:0003824]; GO:0003674 [GO:0005840]; GO:0043232; GO:0043228; GO:0043229; GO:0043226; GO:0005622; GO:0110165; GO:0005575 [GO:0006364]; GO:0016072; GO:0034470; GO:0042254; GO:0034660; GO:0006396; GO:0022613; GO:0016070; GO:0010467; GO:004408…	Pf01370	cell organization and biogenesis;protein metabolism;RNA metabolism OR transcription;other metabolic processes;other biological processes	non-structural extracellular;translational apparatus;other cell component	nucleic acid binding activity;other molecular function	2052286760	1916178890	1424552818	1625064132	2037371990	2122444311	1764938484	2218820398	1989094442	2056402030	1904437474	2422563948	1954298676	2075462792	1957314000	1364659588
Q39102	ATP-dependent zinc metalloprotease FTSH 1, chloroplastic [OS=Arabidopsis thaliana]	0	[GO:0003729]; GO:0003723; GO:0003676; GO:0097159; GO:1901363; GO:0005488; GO:0003674 [GO:0004176]; GO:0008233; GO:0140657; GO:0016787; GO:0140096; GO:0006508; GO:0003674; GO:0003824; GO:0019538; GO:0043170; GO:0044238; GO:1901564; GO:0071704; GO:0008152; GO:0006807; GO:0008150 [GO:0004222]; GO:0004175; GO:0008237; GO:0008233; GO:0016787; GO:0140096; GO:0006508; GO:0003824; GO:0019538; GO:0003674;…	Pf00004, Pf01434, Pf17862	protein metabolism;other metabolic processes	other membranes;other cell component	nucleic acid binding activity;other molecular function	734531024	789475555	763528644	702362940	613100862	676287096	582587064	694539452	825733874	757265168	936772008	1100200280	527581302	650023952	547442846	603677510
P56766	Photosystem I P700 chlorophyll a apoprotein A1 [OS=Arabidopsis thaliana]	0	[GO:0000287]; GO:0046872; GO:0043169; GO:0043167; GO:0005488; GO:0003674 [GO:0003729]; GO:0003723; GO:0003676; GO:0097159; GO:1901363; GO:0005488; GO:0003674 [GO:0009055]; GO:0016491; GO:0022900; GO:0003824; GO:0006091; GO:0003674; GO:0044237; GO:0008152; GO:0009987; GO:0008150 [GO:0009507]; GO:0009536; GO:0043231; GO:0005737; GO:0043227; GO:0043229; GO:0110165; GO:0005622; GO:0043226; GO:0005575…	Pf00223	protein metabolism;other metabolic processes	other membranes;other cell component	nucleic acid binding activity;other molecular function	9842973120	9672571136	9790355488	10116847552	10370393760	10267451008	9693759504	9833202880	8264047872	8263134432	8288773024	6615455904	9223156032	5875579808	9269491552	4717414592
Q9ZR03	Cytochrome b6-f complex iron-sulfur subunit, chloroplastic [OS=Arabidopsis thaliana]	0	[GO:0003729]; GO:0003723; GO:0003676; GO:0097159; GO:1901363; GO:0005488; GO:0003674 [GO:0005886]; GO:0016020; GO:0071944; GO:0110165; GO:0005575 [GO:0009496]; GO:0015453; GO:0052880; GO:0015399; GO:0016679; GO:0022804; GO:0016491; GO:0022857; GO:0003824; GO:0005215; GO:0055085; GO:0003674; GO:0006810; GO:0009987; GO:0051234; GO:0008150; GO:0051179 [GO:0009507]; GO:0009536; GO:0043231; GO:0005737…	Pf00355	other metabolic processes;stress response;transport;other biological processes	plasma membrane;other membranes;other cell component	transporter activity;nucleic acid binding activity;other molecular function	8.89997e+09	8.67347e+09	9980596887	1.11412e+10	8.22524e+09	8.25245e+09	8.72934e+09	8.405e+09	6191184872	7865537004	8987895045	7.85725e+09	9.98985e+09	6.75269e+09	7.31198e+09	6.32094e+09
Q39161	Ferredoxin--nitrite reductase, chloroplastic [OS=Arabidopsis thaliana]	0	[GO:0005739]; GO:0043231; GO:0005737; GO:0043227; GO:0043229; GO:0110165; GO:0005622; GO:0043226; GO:0005575 [GO:0009507]; GO:0009536; GO:0043231; GO:0005737; GO:0043227; GO:0043229; GO:0110165; GO:0005622; GO:0043226; GO:0005575 [GO:0009570]; GO:0009532; GO:0009507; GO:0110165; GO:0009536; GO:0005575; GO:0043231; GO:0005737; GO:0043227; GO:0043229; GO:0005622; GO:0043226 [GO:0010167]; GO:0010035…	Pf01077, Pf03460	other metabolic processes;other biological processes	non-structural extracellular;mitochondrion;other cell component	other molecular function	4.78654e+08	493282503	4.14184e+08	4.3498e+08	6.37936e+08	6.22251e+08	6.53806e+08	5.84005e+08	5.73837e+08	5.42432e+08	5.49362e+08	984440140	4.13546e+08	4.42369e+08	4.62749e+08	3.88686e+08
P25819	Catalase-2 [OS=Arabidopsis thaliana]	0	[GO:0004096]; GO:0004601; GO:0016209; GO:0016684; GO:0003674; GO:0098869; GO:0016491; GO:1990748; GO:0003824; GO:0009987; GO:0098754; GO:0097237; GO:0008150; GO:0009636; GO:0070887; GO:0042221; GO:0051716; GO:0050896 [GO:0005737]; GO:0110165; GO:0005622; GO:0005575 [GO:0005739]; GO:0043231; GO:0005737; GO:0043227; GO:0043229; GO:0110165; GO:0005622; GO:0043226; GO:0005575 [GO:0005777]; GO:0042579…	Pf00199, Pf06628	other metabolic processes;stress response;other biological processes	cytosol;mitochondrion;translational apparatus;other cytoplasmic organelle;other cell component	other molecular function	2850307648	2353997640	2009380632	2527760656	2688554352	2747847544	3248138344	3166964064	3333184704	3156135680	3174062064	3871623262	2282499688	4542675732	2692996480	3866122160
P56761	Photosystem II D2 protein [OS=Arabidopsis thaliana]	0	[GO:0003729]; GO:0003723; GO:0003676; GO:0097159; GO:1901363; GO:0005488; GO:0003674 [GO:0005506]; GO:0046914; GO:0046872; GO:0043169; GO:0043167; GO:0005488; GO:0003674 [GO:0009507]; GO:0009536; GO:0043231; GO:0005737; GO:0043227; GO:0043229; GO:0110165; GO:0005622; GO:0043226; GO:0005575 [GO:0009523]; GO:0009521; GO:0098796; GO:0034357; GO:0032991; GO:0016020; GO:0009579; GO:0005575; GO:0110165…	Pf00124	protein metabolism;other metabolic processes	other membranes;other cell component	nucleic acid binding activity;other molecular function	11060554447	10410370975	15006482014	13107448750	14548883678	14751945287	17982257943	18217707943	7610618125	7359339883	7451081024	3477895652	15474398856	13257650708	12293057235	16134408310
Q9LRR9	(S)-2-hydroxy-acid oxidase GLO1 [OS=Arabidopsis thaliana]	0	[GO:0003729]; GO:0003723; GO:0003676; GO:0097159; GO:1901363; GO:0005488; GO:0003674 [GO:0005634]; GO:0043231; GO:0043227; GO:0043229; GO:0043226; GO:0005622; GO:0110165; GO:0005575 [GO:0005777]; GO:0042579; GO:0043231; GO:0005737; GO:0043227; GO:0043229; GO:0110165; GO:0005622; GO:0043226; GO:0005575 [GO:0008891]; GO:0016899; GO:0016614; GO:0016491; GO:0003824; GO:0003674 [GO:0009506]; GO:000591…	Pf01070	other metabolic processes;stress response	non-structural extracellular;cytosol;translational apparatus;nucleus;other cytoplasmic organelle;other cell component	nucleic acid binding activity;other molecular function	1775300000	1789002172	1929925152	1781867452	1989140609	1.96108e+09	2194922971	2174014860	1981848022	1766464248	1.87108e+09	3111474554	1890624982	1851410578	1689330358	1974980406
P27140	Beta carbonic anhydrase 1, chloroplastic [OS=Arabidopsis thaliana]	0	[GO:0003729]; GO:0003723; GO:0003676; GO:0097159; GO:1901363; GO:0005488; GO:0003674 [GO:0004089]; GO:0016836; GO:0016835; GO:0016829; GO:0003824; GO:0003674 [GO:0005886]; GO:0016020; GO:0071944; GO:0110165; GO:0005575 [GO:0008270]; GO:0046914; GO:0046872; GO:0043169; GO:0043167; GO:0005488; GO:0003674 [GO:0009409]; GO:0006950; GO:0009266; GO:0050896; GO:0009628; GO:0008150 [GO:0009507]; GO:00095…	Pf00484	other metabolic processes;stress response;other biological processes	non-structural extracellular;plasma membrane;other membranes;other cell component	nucleic acid binding activity;other molecular function	13573517552	14433881624	12819310232	13288143036	14266214504	14919748448	13073543368	13201077658	13357212070	14228116144	16425378064	12476842184	13538396936	14390077632	13982200592	11779618144
Q9SKT0	Protein THYLAKOID FORMATION 1, chloroplastic [OS=Arabidopsis thaliana]	0	[GO:0009507]; GO:0009536; GO:0043231; GO:0005737; GO:0043227; GO:0043229; GO:0110165; GO:0005622; GO:0043226; GO:0005575 [GO:0009527]; GO:0031968; GO:0042170; GO:0019867; GO:0098588; GO:0031967; GO:0031090; GO:0009526; GO:0016020; GO:0031975; GO:0043227; GO:0043229; GO:0009536; GO:0110165; GO:0043226; GO:0005622; GO:0043231; GO:0005737; GO:0005575 [GO:0009528]; GO:0019866; GO:0042170; GO:0031090;…	Pf11264	cell organization and biogenesis;other metabolic processes;stress response;transport;signal transduction;other biological processes	other membranes;other cell component		385429794	462346364	311447500	275149024	495598156	502115164	403292608	469224631	318690870	234548504	313971468	702602876	329567524	286884324	290726696	321297188
Q9SY97	Photosystem I chlorophyll a/b-binding protein 3-1, chloroplastic [OS=Arabidopsis thaliana]	0	[GO:0003729]; GO:0003723; GO:0003676; GO:0097159; GO:1901363; GO:0005488; GO:0003674 [GO:0009409]; GO:0006950; GO:0009266; GO:0050896; GO:0009628; GO:0008150 [GO:0009416]; GO:0009314; GO:0009628; GO:0050896; GO:0008150 [GO:0009507]; GO:0009536; GO:0043231; GO:0005737; GO:0043227; GO:0043229; GO:0110165; GO:0005622; GO:0043226; GO:0005575 [GO:0009522]; GO:0009521; GO:0098796; GO:0034357; GO:003299…	Pf00504	protein metabolism;other metabolic processes;stress response;other biological processes	other membranes;other cell component	nucleic acid binding activity;other molecular function	7.51613e+09	7.45347e+09	6.22078e+09	6.49848e+09	6584262696	6436974692	7010603728	6975775635	7.21638e+09	6.19052e+09	6.68592e+09	9758364669	7773774776	8520568832	7125340352	7595197256
Q41951	Aquaporin TIP2-1 [OS=Arabidopsis thaliana]	0	[GO:0000326]; GO:0000322; GO:0000325; GO:0005773; GO:0043231; GO:0005737; GO:0043227; GO:0043229; GO:0110165; GO:0005622; GO:0043226; GO:0005575 [GO:0005618]; GO:0030312; GO:0110165; GO:0071944; GO:0005575 [GO:0005773]; GO:0043231; GO:0005737; GO:0043227; GO:0043229; GO:0110165; GO:0005622; GO:0043226; GO:0005575 [GO:0005774]; GO:0098588; GO:0005773; GO:0031090; GO:0043231; GO:0005737; GO:0016020…	Pf00230	transport	plasma membrane;other membranes;ER/Golgi;other cytoplasmic organelle;other cell component	transporter activity;other molecular function	61207890	5.15161e+07	6.24207e+07	6.55175e+07	5.67248e+07	5.85108e+07	5.77173e+07	50455756	115572356	1.07747e+08	1.33815e+08	1.83486e+08	5.44262e+07	6.73383e+07	59083195	5.06624e+07
Q9LJG3	GDSL esterase/lipase ESM1 [OS=Arabidopsis thaliana]	0	[GO:0005634]; GO:0043231; GO:0043227; GO:0043229; GO:0043226; GO:0005622; GO:0110165; GO:0005575 [GO:0005773]; GO:0043231; GO:0005737; GO:0043227; GO:0043229; GO:0110165; GO:0005622; GO:0043226; GO:0005575 [GO:0005777]; GO:0042579; GO:0043231; GO:0005737; GO:0043227; GO:0043229; GO:0110165; GO:0005622; GO:0043226; GO:0005575 [GO:0009409]; GO:0006950; GO:0009266; GO:0050896; GO:0009628; GO:0008150…	Pf00657	other metabolic processes;stress response;other biological processes	non-structural extracellular;cytosol;translational apparatus;nucleus;other cytoplasmic organelle;other cell component	other molecular function	3.54369e+09	3.38168e+09	3.23966e+09	3.15111e+09	2.49728e+09	2.66998e+09	2.0427e+09	2.00713e+09	4.54626e+09	4.15212e+09	4.32318e+09	6.81355e+09	2.9201e+09	4.07201e+09	3.3958e+09	2.78644e+09
Q9ZNZ7	Ferredoxin-dependent glutamate synthase 1, chloroplastic/mitochondrial [OS=Arabidopsis thaliana]	0	[GO:0003729]; GO:0003723; GO:0003676; GO:0097159; GO:1901363; GO:0005488; GO:0003674 [GO:0005739]; GO:0043231; GO:0005737; GO:0043227; GO:0043229; GO:0110165; GO:0005622; GO:0043226; GO:0005575 [GO:0005759]; GO:0070013; GO:0005739; GO:0043233; GO:0043229; GO:0043231; GO:0005737; GO:0031974; GO:0043226; GO:0005622; GO:0043227; GO:0110165; GO:0005575 [GO:0006537]; GO:0006536; GO:0009084; GO:0043650…	Pf00310, Pf01493, Pf01645, Pf04898	other metabolic processes;other biological processes	non-structural extracellular;mitochondrion;other cell component	nucleic acid binding activity;other molecular function	1679070924	1.55428e+09	1422392765	1551691136	1635307976	1.58689e+09	1617638748	1.55042e+09	1236856870	1362618211	1447700662	2432599474	1.29346e+09	1354749920	1104197456	973571299
Q9STF2	Protein PLASTID TRANSCRIPTIONALLY ACTIVE 16, chloroplastic [OS=Arabidopsis thaliana]	0	[GO:0007623]; GO:0048511; GO:0008150 [GO:0009507]; GO:0009536; GO:0043231; GO:0005737; GO:0043227; GO:0043229; GO:0110165; GO:0005622; GO:0043226; GO:0005575 [GO:0009508]; GO:0005694; GO:0042646; GO:0043232; GO:0009295; GO:0009532; GO:0043228; GO:0043229; GO:0110165; GO:0009536; GO:0043226; GO:0005622; GO:0005575; GO:0043231; GO:0005737; GO:0043227 [GO:0009534]; GO:0031976; GO:0009507; GO:0009579…	Pf13460	other biological processes	other membranes;other cell component		1772852082	1641990976	1.14305e+09	1087130660	1.03766e+09	1.13086e+09	1.27528e+09	1.34119e+09	1548399304	1.3996e+09	1497178971	1600162186	1428908073	1224759165	1.4087e+09	9.45815e+08
O80852	Glutathione S-transferase F9 [OS=Arabidopsis thaliana]	0	[GO:0004364]; GO:0016765; GO:0016740; GO:0003824; GO:0003674 [GO:0004602]; GO:0004601; GO:0016209; GO:0016684; GO:0003674; GO:0098869; GO:0016491; GO:1990748; GO:0003824; GO:0009987; GO:0098754; GO:0097237; GO:0008150; GO:0009636; GO:0070887; GO:0042221; GO:0051716; GO:0050896 [GO:0005507]; GO:0046914; GO:0046872; GO:0043169; GO:0043167; GO:0005488; GO:0003674 [GO:0005737]; GO:0110165; GO:0005622…	Pf00043, Pf02798	other metabolic processes;stress response;other biological processes	non-structural extracellular;plasma membrane;other membranes;cytosol;other cytoplasmic organelle;other cell component	other molecular function	1.19374e+09	1189763341	1.21733e+09	1077822268	1.20886e+09	1.1947e+09	1.36576e+09	1.3287e+09	1316843199	1.26649e+09	1233366096	1575605498	1303415716	1.18304e+09	1.23507e+09	1.75726e+09
Q9ZRW8	Glutathione S-transferase U19 [OS=Arabidopsis thaliana]	0	[GO:0004364]; GO:0016765; GO:0016740; GO:0003824; GO:0003674 [GO:0004601]; GO:0016209; GO:0016684; GO:0003674; GO:0098869; GO:0016491; GO:1990748; GO:0003824; GO:0009987; GO:0098754; GO:0097237; GO:0008150; GO:0009636; GO:0070887; GO:0042221; GO:0051716; GO:0050896 [GO:0005737]; GO:0110165; GO:0005622; GO:0005575 [GO:0005774]; GO:0098588; GO:0005773; GO:0031090; GO:0043231; GO:0005737; GO:0016020…	Pf02798, Pf13410	other metabolic processes;stress response;other biological processes	plasma membrane;other membranes;cytosol;other cytoplasmic organelle;other cell component	other molecular function	1342696812	1430016992	1399190136	1118399516	1209332280	1197109866	1231686840	1273624088	1143053272	1088035404	1183989260	1043402752	1305168804	1530852106	1412585284	1343109164
O65396	Aminomethyltransferase, mitochondrial [OS=Arabidopsis thaliana]	0	[GO:0003729]; GO:0003723; GO:0003676; GO:0097159; GO:1901363; GO:0005488; GO:0003674 [GO:0004047]; GO:0008168; GO:0016741; GO:0016740; GO:0003824; GO:0003674 [GO:0005739]; GO:0043231; GO:0005737; GO:0043227; GO:0043229; GO:0110165; GO:0005622; GO:0043226; GO:0005575 [GO:0006546]; GO:0006544; GO:0009063; GO:0009071; GO:0009069; GO:0006520; GO:0046395; GO:1901565; GO:1901606; GO:1901605; GO:0019752…	Pf01571, Pf08669	other metabolic processes;other biological processes	non-structural extracellular;cytosol;mitochondrion;translational apparatus;other cell component	nucleic acid binding activity;other molecular function	1173476436	1118221148	831539598	1027775000	1399227542	1298639332	1486812866	1421586048	1063004572	1061985739	1097381385	1373552312	1342499448	1266846992	957989592	929052812
Q9LR30	Glutamate--glyoxylate aminotransferase 1 [OS=Arabidopsis thaliana]	0	[GO:0001666]; GO:0006950; GO:0036293; GO:0050896; GO:0070482; GO:0008150; GO:0009628 [GO:0003729]; GO:0003723; GO:0003676; GO:0097159; GO:1901363; GO:0005488; GO:0003674 [GO:0003824]; GO:0003674 [GO:0004021]; GO:0047635; GO:0008483; GO:0016769; GO:0016740; GO:0003824; GO:0003674 [GO:0005773]; GO:0043231; GO:0005737; GO:0043227; GO:0043229; GO:0110165; GO:0005622; GO:0043226; GO:0005575 [GO:000577…	Pf00155	other metabolic processes;stress response	non-structural extracellular;other cytoplasmic organelle;other cell component	nucleic acid binding activity;other molecular function	1283882688	1201070472	1313697304	1387860336	1516406480	1520570696	1571040024	1630703568	1264649260	1328368710	1364224552	1492884248	1392975144	1575711688	1636254856	1106300304
Q9XF88	Chlorophyll a-b binding protein CP29.2, chloroplastic [OS=Arabidopsis thaliana]	0	[GO:0003729]; GO:0003723; GO:0003676; GO:0097159; GO:1901363; GO:0005488; GO:0003674 [GO:0009416]; GO:0009314; GO:0009628; GO:0050896; GO:0008150 [GO:0009507]; GO:0009536; GO:0043231; GO:0005737; GO:0043227; GO:0043229; GO:0110165; GO:0005622; GO:0043226; GO:0005575 [GO:0009522]; GO:0009521; GO:0098796; GO:0034357; GO:0032991; GO:0016020; GO:0009579; GO:0005575; GO:0110165; GO:0005622 [GO:0009523…	Pf00504	protein metabolism;other metabolic processes;other biological processes	other membranes;other cell component	nucleic acid binding activity;other molecular function	11873625552	11429802880	10234927776	11249482880	11086622832	10996374864	11385970828	11650502058	10290111572	10030981952	10677131680	5689091848	11038911812	11394980312	11131427696	6389354252
Q9LU86	Peroxiredoxin Q, chloroplastic [OS=Arabidopsis thaliana]	0	[GO:0005737]; GO:0110165; GO:0005622; GO:0005575 [GO:0008379]; GO:0004601; GO:0051920; GO:0016209; GO:0016684; GO:0003674; GO:0098869; GO:0016491; GO:1990748; GO:0003824; GO:0009987; GO:0098754; GO:0097237; GO:0008150; GO:0009636; GO:0070887; GO:0042221; GO:0051716; GO:0050896 [GO:0009535]; GO:0055035; GO:0009534; GO:0042170; GO:0042651; GO:0031976; GO:0009507; GO:0031090; GO:0009526; GO:0034357;…	Pf00578	stress response;other biological processes	other membranes;other cell component	other molecular function	1937333944	1855682784	2297004444	2224256680	2565212888	2420297936	2613282984	2629655208	2314446740	2373757464	2538998208	2609714504	2726808360	2582087264	2491503836	1919610828
P47998	Cysteine synthase 1 [OS=Arabidopsis thaliana]	0	[GO:0003729]; GO:0003723; GO:0003676; GO:0097159; GO:1901363; GO:0005488; GO:0003674 [GO:0004124]; GO:0016765; GO:0019344; GO:0016740; GO:0000097; GO:0006534; GO:0009070; GO:0003824; GO:0000096; GO:0016053; GO:0044272; GO:1901566; GO:0009069; GO:1901607; GO:0003674; GO:0006082; GO:0006790; GO:1901564; GO:0044249; GO:0044283; GO:1901576; GO:1901605; GO:0008652; GO:0044237; GO:0044281; GO:0071704; …	Pf00291	other metabolic processes;other biological processes	non-structural extracellular;plasma membrane;other membranes;cytosol;nucleus;other cytoplasmic organelle;other cell component	nucleic acid binding activity;other molecular function	941329656	851894890	772432746	760438556	870195380	887051814	922139814	888238554	910876088	775598696	859762728	1.13436e+09	911926672	1080699782	865670204	548628952
Q9FX54	Glyceraldehyde-3-phosphate dehydrogenase GAPC2, cytosolic [OS=Arabidopsis thaliana]	0	[GO:0003677]; GO:0003676; GO:0097159; GO:1901363; GO:0005488; GO:0003674 [GO:0004365]; GO:0043891; GO:0016620; GO:0016903; GO:0016491; GO:0003824; GO:0003674 [GO:0005507]; GO:0046914; GO:0046872; GO:0043169; GO:0043167; GO:0005488; GO:0003674 [GO:0005618]; GO:0030312; GO:0110165; GO:0071944; GO:0005575 [GO:0005634]; GO:0043231; GO:0043227; GO:0043229; GO:0043226; GO:0005622; GO:0110165; GO:000557…	Pf00044, Pf02800	other metabolic processes;stress response;other biological processes	plasma membrane;other membranes;cytosol;mitochondrion;nucleus;other cytoplasmic organelle;other cell component	nucleic acid binding activity;other molecular function	695669332	741507230	505618672	596282476	574093582	550067946	640196624	561293934	673664810	6.60635e+08	669077024	1318991796	5.76963e+08	721301321	622182284	5.56522e+08
Q9STW6	Heat shock 70 kDa protein 6, chloroplastic [OS=Arabidopsis thaliana]	0	[GO:0005524]; GO:0032559; GO:0035639; GO:0030554; GO:0032555; GO:0043168; GO:1901265; GO:0017076; GO:0032553; GO:0043167; GO:0097159; GO:1901363; GO:0000166; GO:0097367; GO:0005488; GO:0036094; GO:0003674 [GO:0005634]; GO:0043231; GO:0043227; GO:0043229; GO:0043226; GO:0005622; GO:0110165; GO:0005575 [GO:0005739]; GO:0043231; GO:0005737; GO:0043227; GO:0043229; GO:0110165; GO:0005622; GO:0043226;…	Pf00012	stress response;transport;other biological processes	mitochondrion;nucleus;other cell component	other molecular function	1485347068	1343401648	1338812716	1220075032	1292035680	1342762080	1232415396	1287101216	1595943216	1559147536	1732923680	2483258624	1483873344	1747324008	1518405480	1764696520
P56767	Photosystem I P700 chlorophyll a apoprotein A2 [OS=Arabidopsis thaliana]	0	[GO:0000287]; GO:0046872; GO:0043169; GO:0043167; GO:0005488; GO:0003674 [GO:0003729]; GO:0003723; GO:0003676; GO:0097159; GO:1901363; GO:0005488; GO:0003674 [GO:0009055]; GO:0016491; GO:0022900; GO:0003824; GO:0006091; GO:0003674; GO:0044237; GO:0008152; GO:0009987; GO:0008150 [GO:0009507]; GO:0009536; GO:0043231; GO:0005737; GO:0043227; GO:0043229; GO:0110165; GO:0005622; GO:0043226; GO:0005575…	Pf00223	protein metabolism;other metabolic processes	other membranes;other cell component	nucleic acid binding activity;other molecular function	3766166654	4375385270	2951865726	2692069995	3668515098	3785866728	3958100962	3619592290	2570058194	2382804138	2403868960	3579618192	2747287532	3606057892	3240531710	3284589544
Q9FVT2	Probable elongation factor 1-gamma 2 [OS=Arabidopsis thaliana]	0	[GO:0003746]; GO:0008135; GO:0006414; GO:0003723; GO:0090079; GO:0006412; GO:0034645; GO:0003676; GO:0045182; GO:0043043; GO:0044267; GO:0010467; GO:0009059; GO:0044249; GO:0044260; GO:0097159; GO:1901363; GO:0003674; GO:0006417; GO:0006518; GO:0043604; GO:1901566; GO:0019538; GO:0043170; GO:1901576; GO:0009058; GO:0044237; GO:0005488; GO:0010608; GO:0032268; GO:0034248; GO:2000112; GO:0043603; G…	Pf00043, Pf00647, Pf02798	protein metabolism;other metabolic processes;other biological processes	plasma membrane;other membranes;cytosol;other cytoplasmic organelle;other cell component	nucleic acid binding activity;other molecular function	437105866	436073868	366238776	380946935	452537148	471942166	436249314	401672374	406110566	413464524	392054124	289000813	344672888	499919360	408279912	386646232
Q42547	Catalase-3 [OS=Arabidopsis thaliana]	0	[GO:0003729]; GO:0003723; GO:0003676; GO:0097159; GO:1901363; GO:0005488; GO:0003674 [GO:0004096]; GO:0004601; GO:0016209; GO:0016684; GO:0003674; GO:0098869; GO:0016491; GO:1990748; GO:0003824; GO:0009987; GO:0098754; GO:0097237; GO:0008150; GO:0009636; GO:0070887; GO:0042221; GO:0051716; GO:0050896 [GO:0005618]; GO:0030312; GO:0110165; GO:0071944; GO:0005575 [GO:0005737]; GO:0110165; GO:0005622…	Pf00199, Pf06628	protein metabolism;other metabolic processes;stress response;other biological processes	non-structural extracellular;plasma membrane;other membranes;cytosol;mitochondrion;translational apparatus;other cytoplasmic organelle;other cell component	nucleic acid binding activity;other molecular function	1509539896	1487175624	1423796492	1353276076	2071147000	2003782424	2057613496	1969144384	1350530832	1225274812	1358842188	1740266520	1168003960	1169710356	1201446220	1177029196
P56778	Photosystem II CP43 reaction center protein [OS=Arabidopsis thaliana]	0	[GO:0003729]; GO:0003723; GO:0003676; GO:0097159; GO:1901363; GO:0005488; GO:0003674 [GO:0009507]; GO:0009536; GO:0043231; GO:0005737; GO:0043227; GO:0043229; GO:0110165; GO:0005622; GO:0043226; GO:0005575 [GO:0009523]; GO:0009521; GO:0098796; GO:0034357; GO:0032991; GO:0016020; GO:0009579; GO:0005575; GO:0110165; GO:0005622 [GO:0009533]; GO:0009534; GO:0009570; GO:0031976; GO:0009507; GO:0009532…	Pf00421	protein metabolism;other metabolic processes	other membranes;other cell component	nucleic acid binding activity;other molecular function	12645609996	12047315176	11752068111	12646274798	12401317588	12886863380	12485922100	13026811384	12253465100	11519004420	12041532468	11435854208	10550453524	9635167049	9431385566	8209571816
AT4G32260.1	ATPase, F0 complex, subunit B/B', bacterial/chloroplast	0	[GO:0003729]; GO:0003723; GO:0003676; GO:0097159; GO:1901363; GO:0005488; GO:0003674 [GO:0009507]; GO:0009536; GO:0043231; GO:0005737; GO:0043227; GO:0043229; GO:0110165; GO:0005622; GO:0043226; GO:0005575 [GO:0009534]; GO:0031976; GO:0009507; GO:0009579; GO:0031984; GO:0009536; GO:0005622; GO:0110165; GO:0043227; GO:0043229; GO:0043231; GO:0005737; GO:0005575; GO:0043226 [GO:0009535]; GO:0055035…	Pf00430	other metabolic processes;stress response;transport	other membranes;other cell component	transporter activity;nucleic acid binding activity;other molecular function	4106251516	3579054808	3850370808	3340534554	3318199600	3576072416	3340729344	3389316684	3752105278	3426474494	3564695926	5461582280	4595249030	5323281756	4223564848	3936444196
Q9SYL9	50S ribosomal protein L13, chloroplastic [OS=Arabidopsis thaliana]	0	[GO:0003729]; GO:0003723; GO:0003676; GO:0097159; GO:1901363; GO:0005488; GO:0003674 [GO:0003735]; GO:0005198; GO:0003674 [GO:0005840]; GO:0043232; GO:0043228; GO:0043229; GO:0043226; GO:0005622; GO:0110165; GO:0005575 [GO:0006412]; GO:0034645; GO:0043043; GO:0044267; GO:0010467; GO:0009059; GO:0044249; GO:0044260; GO:0006518; GO:0043604; GO:1901566; GO:0019538; GO:0043170; GO:1901576; GO:0009058…	Pf00572	protein metabolism;other metabolic processes;other biological processes	cytosol;translational apparatus;other cell component	nucleic acid binding activity;other molecular function	925398716	783956644	781535502	904815044	1008887830	998846330	933550080	1094914536	790771456	724906118	792289300	1216206726	942660470	611735736	614607352	569823046
Q9S7J7	Chlorophyll a-b binding protein 2.2, chloroplastic [OS=Arabidopsis thaliana]	0	[GO:0003729]; GO:0003723; GO:0003676; GO:0097159; GO:1901363; GO:0005488; GO:0003674 [GO:0005774]; GO:0098588; GO:0005773; GO:0031090; GO:0043231; GO:0005737; GO:0016020; GO:0043227; GO:0043229; GO:0110165; GO:0005622; GO:0043226; GO:0005575 [GO:0009269]; GO:0009414; GO:0006950; GO:0009415; GO:0050896; GO:0001101; GO:0009628; GO:0010035; GO:1901700; GO:0008150; GO:0042221 [GO:0009409]; GO:0006950…	Pf00504	protein metabolism;other metabolic processes;stress response;other biological processes	other membranes;other cytoplasmic organelle;other cell component	nucleic acid binding activity;other molecular function										80666824	76290672
Q96529	Adenylosuccinate synthetase, chloroplastic [OS=Arabidopsis thaliana]	0	[GO:0000287]; GO:0046872; GO:0043169; GO:0043167; GO:0005488; GO:0003674 [GO:0004019]; GO:0016879; GO:0016874; GO:0003824; GO:0003674 [GO:0005525]; GO:0032561; GO:0035639; GO:0019001; GO:0032555; GO:0043168; GO:1901265; GO:0017076; GO:0032553; GO:0043167; GO:0097159; GO:1901363; GO:0000166; GO:0097367; GO:0005488; GO:0036094; GO:0003674 [GO:0005737]; GO:0110165; GO:0005622; GO:0005575 [GO:0009507…	Pf00709	other metabolic processes;other biological processes	non-structural extracellular;other cell component	other molecular function	270619552	178324970	207948124	260621712	226082654	277715876	304885458	311045010	230203474	253760516	267267348	375150400	270555652	200584368	167617184	148135592
P22953	Heat shock 70 kDa protein 1 [OS=Arabidopsis thaliana]	0	[GO:0002020]; GO:0019899; GO:0005515; GO:0005488; GO:0003674 [GO:0003729]; GO:0003723; GO:0003676; GO:0097159; GO:1901363; GO:0005488; GO:0003674 [GO:0005524]; GO:0032559; GO:0035639; GO:0030554; GO:0032555; GO:0043168; GO:1901265; GO:0017076; GO:0032553; GO:0043167; GO:0097159; GO:1901363; GO:0000166; GO:0097367; GO:0005488; GO:0036094; GO:0003674 [GO:0005618]; GO:0030312; GO:0110165; GO:0071944…	Pf00012	stress response;other biological processes	non-structural extracellular;plasma membrane;other membranes;cytosol;ER/Golgi;translational apparatus;nucleus;other cytoplasmic organelle;other cell component	nucleic acid binding activity;other molecular function	153947471	1.56099e+08	1.63858e+08	1.57026e+08	6.60152e+07	6.13e+07	27187274	6.45888e+07	1.66962e+08	1.91597e+08	1.67865e+08	9.13245e+07	9.77411e+07	89262779	7.53968e+07	5.60843e+07
Q9XF87	Chlorophyll a-b binding protein 2.4, chloroplastic [OS=Arabidopsis thaliana]	0	[GO:0003729]; GO:0003723; GO:0003676; GO:0097159; GO:1901363; GO:0005488; GO:0003674 [GO:0009269]; GO:0009414; GO:0006950; GO:0009415; GO:0050896; GO:0001101; GO:0009628; GO:0010035; GO:1901700; GO:0008150; GO:0042221 [GO:0009409]; GO:0006950; GO:0009266; GO:0050896; GO:0009628; GO:0008150 [GO:0009416]; GO:0009314; GO:0009628; GO:0050896; GO:0008150 [GO:0009517]; GO:0009503; GO:0030076; GO:009880…	Pf00504	protein metabolism;other metabolic processes;stress response;other biological processes	other membranes;other cell component	nucleic acid binding activity;other molecular function	8356930320	9209539472	7721375636	8133462040	5402017380	5921640820	5350246352	5434919140	5141661664	5090161352	5235537680	3062730396	7096734368	7826014300	7043694484	6225018796
P17745	Elongation factor Tu, chloroplastic [OS=Arabidopsis thaliana]	0	[GO:0003729]; GO:0003723; GO:0003676; GO:0097159; GO:1901363; GO:0005488; GO:0003674 [GO:0003746]; GO:0008135; GO:0006414; GO:0003723; GO:0090079; GO:0006412; GO:0034645; GO:0003676; GO:0045182; GO:0043043; GO:0044267; GO:0010467; GO:0009059; GO:0044249; GO:0044260; GO:0097159; GO:1901363; GO:0003674; GO:0006417; GO:0006518; GO:0043604; GO:1901566; GO:0019538; GO:0043170; GO:1901576; GO:0009058; …	Pf00009, Pf03143, Pf03144	cell organization and biogenesis;protein metabolism;other metabolic processes;developmental processes	non-structural extracellular;other membranes;mitochondrion;nucleus;other cell component	nucleic acid binding activity;other molecular function	7.94656e+08	719671266	712428216	6.72682e+08	9.494e+08	8.33203e+08	8.41193e+08	806131091	778067550	717725372	854514716	1.1684e+09	7.0694e+08	8.27565e+08	688738449	633418399
AT1G15820.1	light harvesting complex photosystem II subunit 6	0	[GO:0003729]; GO:0003723; GO:0003676; GO:0097159; GO:1901363; GO:0005488; GO:0003674 [GO:0009416]; GO:0009314; GO:0009628; GO:0050896; GO:0008150 [GO:0009507]; GO:0009536; GO:0043231; GO:0005737; GO:0043227; GO:0043229; GO:0110165; GO:0005622; GO:0043226; GO:0005575 [GO:0009522]; GO:0009521; GO:0098796; GO:0034357; GO:0032991; GO:0016020; GO:0009579; GO:0005575; GO:0110165; GO:0005622 [GO:0009523…	Pf00504	protein metabolism;other metabolic processes;other biological processes	other membranes;other cell component	nucleic acid binding activity;other molecular function	14569165130	14547491440	10613326428	11846462715	1.02702e+10	9.8264e+09	11417586471	1.15893e+10	10286373659	9863335457	10218774756	8936219996	1.31951e+10	17773998556	1.16746e+10	1.69291e+10
O65581	Fructose-bisphosphate aldolase 5, cytosolic [OS=Arabidopsis thaliana]	0	[GO:0003729]; GO:0003723; GO:0003676; GO:0097159; GO:1901363; GO:0005488; GO:0003674 [GO:0004332]; GO:0016832; GO:0016830; GO:0016829; GO:0003824; GO:0003674 [GO:0006094]; GO:0006006; GO:0019319; GO:0019318; GO:0046364; GO:0005996; GO:0016051; GO:0044283; GO:0005975; GO:0044281; GO:1901576; GO:0009058; GO:0044238; GO:0071704; GO:0008152; GO:0008150 [GO:0006096]; GO:0006090; GO:0006757; GO:0016052…	Pf00274	other metabolic processes		nucleic acid binding activity;other molecular function	908661128	1231364730	1208311208	1364002562	1263770564	1396345664	1190519646	1172528770	1672146364	1678209175	1760567396	1649683430	1249231872	1269606560	1248038340	1039267780
Q9SZD6	Polyprotein of EF-Ts, chloroplastic [OS=Arabidopsis thaliana]	0	[GO:0003729]; GO:0003723; GO:0003676; GO:0097159; GO:1901363; GO:0005488; GO:0003674 [GO:0003746]; GO:0008135; GO:0006414; GO:0003723; GO:0090079; GO:0006412; GO:0034645; GO:0003676; GO:0045182; GO:0043043; GO:0044267; GO:0010467; GO:0009059; GO:0044249; GO:0044260; GO:0097159; GO:1901363; GO:0003674; GO:0006417; GO:0006518; GO:0043604; GO:1901566; GO:0019538; GO:0043170; GO:1901576; GO:0009058; …	Pf00575, Pf00889	protein metabolism;other metabolic processes;other biological processes	mitochondrion;translational apparatus;other cell component	nucleic acid binding activity;other molecular function	711223544	713405276	838224908	801998492	895290064	861823700	795997396	864785552	849263230	799694956	838832144	759799710	628937424	799127460	588054392	623076050
Q9LR64	Photosystem II repair protein PSB27-H1, chloroplastic [OS=Arabidopsis thaliana]	0	[GO:0009507]; GO:0009536; GO:0043231; GO:0005737; GO:0043227; GO:0043229; GO:0110165; GO:0005622; GO:0043226; GO:0005575 [GO:0009523]; GO:0009521; GO:0098796; GO:0034357; GO:0032991; GO:0016020; GO:0009579; GO:0005575; GO:0110165; GO:0005622 [GO:0009534]; GO:0031976; GO:0009507; GO:0009579; GO:0031984; GO:0009536; GO:0005622; GO:0110165; GO:0043227; GO:0043229; GO:0043231; GO:0005737; GO:0005575;…	Pf13326	cell organization and biogenesis;protein metabolism;other metabolic processes;other biological processes	other membranes;other cell component		584309308	632431264	542760960	513947604	510135592	532070376	599229464	571457800	316510912	285008856	301460428	396654094	547584556	505020000	432030156	446033964
Q9C9W5	Glycerate dehydrogenase HPR, peroxisomal [OS=Arabidopsis thaliana]	0	[GO:0003729]; GO:0003723; GO:0003676; GO:0097159; GO:1901363; GO:0005488; GO:0003674 [GO:0005777]; GO:0042579; GO:0043231; GO:0005737; GO:0043227; GO:0043229; GO:0110165; GO:0005622; GO:0043226; GO:0005575 [GO:0008266]; GO:0008187; GO:0003727; GO:0003723; GO:0003676; GO:0097159; GO:1901363; GO:0005488; GO:0003674 [GO:0008465]; GO:0016616; GO:0016614; GO:0016491; GO:0003824; GO:0003674 [GO:0009507…	Pf00389, Pf02826	other metabolic processes;stress response;other biological processes	non-structural extracellular;other cytoplasmic organelle;other cell component	nucleic acid binding activity;other molecular function	1.33855e+09	1.26496e+09	9.6951e+08	1.07577e+09	1.20078e+09	1290013460	1.02679e+09	1.27123e+09	1.39795e+09	1.31281e+09	1.33708e+09	1.5043e+09	1.11961e+09	1.27608e+09	1.37132e+09	1.62457e+09
Q8LCE1	Glutamine synthetase cytosolic isozyme 1-2 [OS=Arabidopsis thaliana]	0	[GO:0004356]; GO:0016211; GO:0016880; GO:0016879; GO:0016874; GO:0003824; GO:0003674 [GO:0005524]; GO:0032559; GO:0035639; GO:0030554; GO:0032555; GO:0043168; GO:1901265; GO:0017076; GO:0032553; GO:0043167; GO:0097159; GO:1901363; GO:0000166; GO:0097367; GO:0005488; GO:0036094; GO:0003674 [GO:0005737]; GO:0110165; GO:0005622; GO:0005575 [GO:0006542]; GO:0006541; GO:0009084; GO:0009064; GO:1901607…	Pf00120, Pf03951	other metabolic processes	other cell component	other molecular function	346296892	344019244	365411552	392129088	483857232	442700048	429799049	436365354	319991582	310469625	300214396	266274896	416416535	500308410	394199074	341170976
Q9SUR6	Cystine lyase CORI3 [OS=Arabidopsis thaliana]	0	[GO:0004121]; GO:0016846; GO:0016829; GO:0003824; GO:0003674 [GO:0005773]; GO:0043231; GO:0005737; GO:0043227; GO:0043229; GO:0110165; GO:0005622; GO:0043226; GO:0005575 [GO:0006520]; GO:0019752; GO:0044238; GO:1901564; GO:0043436; GO:0008152; GO:0006807; GO:0071704; GO:0006082; GO:0008150; GO:0044237; GO:0044281; GO:0009987 [GO:0008483]; GO:0016769; GO:0016740; GO:0003824; GO:0003674 [GO:0009058…	Pf00155	other metabolic processes;stress response;other biological processes	non-structural extracellular;other cytoplasmic organelle	other molecular function	210272084	197750144	177000483	185013744	321300296	363141323	279580072	277824762	476759896	505909790	535894154	518448631	375074998	537847030	458086024	463307784
Q9FZ47	ACT domain-containing protein ACR11 [OS=Arabidopsis thaliana]	0	[GO:0009409]; GO:0006950; GO:0009266; GO:0050896; GO:0009628; GO:0008150 [GO:0009416]; GO:0009314; GO:0009628; GO:0050896; GO:0008150 [GO:0009507]; GO:0009536; GO:0043231; GO:0005737; GO:0043227; GO:0043229; GO:0110165; GO:0005622; GO:0043226; GO:0005575 [GO:0009535]; GO:0055035; GO:0009534; GO:0042170; GO:0042651; GO:0031976; GO:0009507; GO:0031090; GO:0009526; GO:0034357; GO:0009579; GO:0031984…		stress response;other biological processes	other membranes;other cell component		799397034	687287070	701806184	672066592	649677827	573867446	553980396	503466048	782043636	878618050	730592018	2896671816	882597140	672727700	730156638	485555612
Q96291	2-Cys peroxiredoxin BAS1, chloroplastic [OS=Arabidopsis thaliana]	0	[GO:0004601]; GO:0016209; GO:0016684; GO:0003674; GO:0098869; GO:0016491; GO:1990748; GO:0003824; GO:0009987; GO:0098754; GO:0097237; GO:0008150; GO:0009636; GO:0070887; GO:0042221; GO:0051716; GO:0050896 [GO:0009409]; GO:0006950; GO:0009266; GO:0050896; GO:0009628; GO:0008150 [GO:0009507]; GO:0009536; GO:0043231; GO:0005737; GO:0043227; GO:0043229; GO:0110165; GO:0005622; GO:0043226; GO:0005575 …	Pf00578, Pf10417	stress response;other biological processes	non-structural extracellular;other cell component	other molecular function	2207471340	2338044480	1975845592	2011017376	1125378612	1190718044	802059717	669229642	1852025576	1778470300	1875145848	1844830928	2319147934	2195647334	2598464722	1571658970
Q9SF85	Adenosine kinase 1 [OS=Arabidopsis thaliana]	0	[GO:0004001]; GO:0016773; GO:0019206; GO:0006167; GO:0016772; GO:0019205; GO:0009165; GO:0009152; GO:0009168; GO:0046033; GO:0016740; GO:0016301; GO:0009117; GO:1901293; GO:0006164; GO:0009150; GO:0009260; GO:0009127; GO:0009156; GO:0009167; GO:0003824; GO:0016310; GO:0006753; GO:0034654; GO:0090407; GO:0006163; GO:0072522; GO:0009259; GO:0046390; GO:0009124; GO:0009126; GO:0009161; GO:0003674; G…	Pf00294	other metabolic processes;other biological processes	non-structural extracellular;plasma membrane;other membranes;cytosol;nucleus;other cell component	kinase activity;other molecular function	688736240	666858232	498865712	564096000	541392748	631455872	567146208	556829456	550608052	492392550	555440618	550481088	417133344	435772628	422513156	435671554
Q9C5R8	2-Cys peroxiredoxin BAS1-like, chloroplastic [OS=Arabidopsis thaliana]	0	[GO:0004601]; GO:0016209; GO:0016684; GO:0003674; GO:0098869; GO:0016491; GO:1990748; GO:0003824; GO:0009987; GO:0098754; GO:0097237; GO:0008150; GO:0009636; GO:0070887; GO:0042221; GO:0051716; GO:0050896 [GO:0009409]; GO:0006950; GO:0009266; GO:0050896; GO:0009628; GO:0008150 [GO:0009507]; GO:0009536; GO:0043231; GO:0005737; GO:0043227; GO:0043229; GO:0110165; GO:0005622; GO:0043226; GO:0005575 …	Pf00578, Pf10417	stress response;other biological processes	non-structural extracellular;other cell component	other molecular function	76191560	105515568	112062064	124567176	48477072	87890632	83039704	87106312	96144152	101396840	78861280	61018416	62093456	84157784	98710424	88916544
P48491	Triosephosphate isomerase, cytosolic [OS=Arabidopsis thaliana]	0	[GO:0004807]; GO:0016861; GO:0016860; GO:0016853; GO:0003824; GO:0003674 [GO:0005507]; GO:0046914; GO:0046872; GO:0043169; GO:0043167; GO:0005488; GO:0003674 [GO:0005618]; GO:0030312; GO:0110165; GO:0071944; GO:0005575 [GO:0005739]; GO:0043231; GO:0005737; GO:0043227; GO:0043229; GO:0110165; GO:0005622; GO:0043226; GO:0005575 [GO:0005773]; GO:0043231; GO:0005737; GO:0043227; GO:0043229; GO:011016…	Pf00121	other metabolic processes;other biological processes	non-structural extracellular;plasma membrane;other membranes;cytosol;mitochondrion;other cytoplasmic organelle;other cell component	other molecular function	4.25838e+08	4.96415e+08	4.02397e+08	4.86445e+08	4.15747e+08	3.68305e+08	4.54368e+08	5.06979e+08	7.31715e+08	7.20315e+08	605210666	7.25876e+08	4.13086e+08	4.53488e+08	5.56809e+08	5.09516e+08
Q9LXC9	Soluble inorganic pyrophosphatase 6, chloroplastic [OS=Arabidopsis thaliana]	0	[GO:0000287]; GO:0046872; GO:0043169; GO:0043167; GO:0005488; GO:0003674 [GO:0004427]; GO:0016462; GO:0016818; GO:0016817; GO:0016787; GO:0003824; GO:0003674 [GO:0005737]; GO:0110165; GO:0005622; GO:0005575 [GO:0005829]; GO:0110165; GO:0005737; GO:0005575; GO:0005622 [GO:0006796]; GO:0006793; GO:0044237; GO:0008152; GO:0009987; GO:0008150 [GO:0009507]; GO:0009536; GO:0043231; GO:0005737; GO:00432…	Pf00719	other metabolic processes;stress response;other biological processes	cytosol;other cell component	other molecular function	639403920	626525782	839824020	717948934	593733304	637617386	564003642	629745926	611297865	638313294	621840862	708403383	5.17053e+08	580546600	539197208	333903790
Q9SUI4	Photosystem I reaction center subunit XI, chloroplastic [OS=Arabidopsis thaliana]	0	[GO:0003729]; GO:0003723; GO:0003676; GO:0097159; GO:1901363; GO:0005488; GO:0003674 [GO:0009507]; GO:0009536; GO:0043231; GO:0005737; GO:0043227; GO:0043229; GO:0110165; GO:0005622; GO:0043226; GO:0005575 [GO:0009534]; GO:0031976; GO:0009507; GO:0009579; GO:0031984; GO:0009536; GO:0005622; GO:0110165; GO:0043227; GO:0043229; GO:0043231; GO:0005737; GO:0005575; GO:0043226 [GO:0009535]; GO:0055035…	Pf02605	other metabolic processes	other membranes;other cell component	nucleic acid binding activity;other molecular function	455980362	360308752	222818403	1.83142e+08	451213304	4.3772e+08	452681309	438572590	434858385	323662069	368640245	429949154	188821712	124906905	300397338	144812613
Q9M5K3	Dihydrolipoyl dehydrogenase 1, mitochondrial [OS=Arabidopsis thaliana]	0	[GO:0004148]; GO:0016668; GO:0016667; GO:0016491; GO:0003824; GO:0003674 [GO:0005507]; GO:0046914; GO:0046872; GO:0043169; GO:0043167; GO:0005488; GO:0003674 [GO:0005524]; GO:0032559; GO:0035639; GO:0030554; GO:0032555; GO:0043168; GO:1901265; GO:0017076; GO:0032553; GO:0043167; GO:0097159; GO:1901363; GO:0000166; GO:0097367; GO:0005488; GO:0036094; GO:0003674 [GO:0005739]; GO:0043231; GO:0005737…	Pf02852, Pf07992	other biological processes	non-structural extracellular;other membranes;mitochondrion;other cell component	other molecular function	332620924	334686842	307922503	336439344	228975960	227784742	211102551	233881626	366771564	399470068	397353892	3.88062e+08	218069318	325504874	283927966	305963284
Q9SKP6	Triosephosphate isomerase, chloroplastic [OS=Arabidopsis thaliana]	0	[GO:0004807]; GO:0016861; GO:0016860; GO:0016853; GO:0003824; GO:0003674 [GO:0005739]; GO:0043231; GO:0005737; GO:0043227; GO:0043229; GO:0110165; GO:0005622; GO:0043226; GO:0005575 [GO:0005829]; GO:0110165; GO:0005737; GO:0005575; GO:0005622 [GO:0006094]; GO:0006006; GO:0019319; GO:0019318; GO:0046364; GO:0005996; GO:0016051; GO:0044283; GO:0005975; GO:0044281; GO:1901576; GO:0009058; GO:0044238…	Pf00121	cell organization and biogenesis;other metabolic processes;developmental processes;other biological processes	non-structural extracellular;cytosol;mitochondrion;other cell component	other molecular function	196231730	163336320	1.95856e+08	182172868	263361516	2.23432e+08	184581580	2.01831e+08	239221484	2.20353e+08	2.85743e+08	2.1565e+08	2.04442e+08	337801036	327730292	167134540
Q9FKW6	Ferredoxin--NADP reductase, leaf isozyme 1, chloroplastic [OS=Arabidopsis thaliana]	0	[GO:0004324]; GO:0008937; GO:0016731; GO:0016730; GO:0016491; GO:0003824; GO:0003674 [GO:0008266]; GO:0008187; GO:0003727; GO:0003723; GO:0003676; GO:0097159; GO:1901363; GO:0005488; GO:0003674 [GO:0009507]; GO:0009536; GO:0043231; GO:0005737; GO:0043227; GO:0043229; GO:0110165; GO:0005622; GO:0043226; GO:0005575 [GO:0009534]; GO:0031976; GO:0009507; GO:0009579; GO:0031984; GO:0009536; GO:0005622…	Pf00175	other metabolic processes;stress response	non-structural extracellular;other membranes;other cell component	nucleic acid binding activity;other molecular function	628048284	561726544	630404484	646941864	707969184	721149264	671153128	715713688	560046888	534243664	575331908	726207812	597960976	520101764	509612224	566184440
O23654	V-type proton ATPase catalytic subunit A [OS=Arabidopsis thaliana]	0	[GO:0000325]; GO:0005773; GO:0043231; GO:0005737; GO:0043227; GO:0043229; GO:0110165; GO:0005622; GO:0043226; GO:0005575 [GO:0002020]; GO:0019899; GO:0005515; GO:0005488; GO:0003674 [GO:0005524]; GO:0032559; GO:0035639; GO:0030554; GO:0032555; GO:0043168; GO:1901265; GO:0017076; GO:0032553; GO:0043167; GO:0097159; GO:1901363; GO:0000166; GO:0097367; GO:0005488; GO:0036094; GO:0003674 [GO:0005618]…	Pf00006, Pf02874, Pf16886	cell organization and biogenesis;other metabolic processes;transport;developmental processes	plasma membrane;other membranes;ER/Golgi;other cytoplasmic organelle;other cell component	transporter activity;other molecular function	449049826	446574464	374470212	294423720	642148980	552656392	533436228	512973980	394009584	426093668	437036406	936023388	543775828	423101232	437272984	366819022
O80934	Uncharacterized protein At2g37660, chloroplastic [OS=Arabidopsis thaliana]	0	[GO:0005507]; GO:0046914; GO:0046872; GO:0043169; GO:0043167; GO:0005488; GO:0003674 [GO:0009507]; GO:0009536; GO:0043231; GO:0005737; GO:0043227; GO:0043229; GO:0110165; GO:0005622; GO:0043226; GO:0005575 [GO:0009570]; GO:0009532; GO:0009507; GO:0110165; GO:0009536; GO:0005575; GO:0043231; GO:0005737; GO:0043227; GO:0043229; GO:0005622; GO:0043226 [GO:0009579]; GO:0005622; GO:0110165; GO:0005575…	Pf13460	stress response	non-structural extracellular;other cell component	other molecular function	267494037	212241499	221277583	247854763	223221161	246426802	228407472	219142475	3.52098e+08	357555934	3.80971e+08	472744513	319167408	366831972	351371708	240778959
P93819	Malate dehydrogenase 1, cytoplasmic [OS=Arabidopsis thaliana]	0	[GO:0003729]; GO:0003723; GO:0003676; GO:0097159; GO:1901363; GO:0005488; GO:0003674 [GO:0005634]; GO:0043231; GO:0043227; GO:0043229; GO:0043226; GO:0005622; GO:0110165; GO:0005575 [GO:0005773]; GO:0043231; GO:0005737; GO:0043227; GO:0043229; GO:0110165; GO:0005622; GO:0043226; GO:0005575 [GO:0005774]; GO:0098588; GO:0005773; GO:0031090; GO:0043231; GO:0005737; GO:0016020; GO:0043227; GO:0043229…	Pf00056, Pf02866	other metabolic processes;other biological processes	non-structural extracellular;plasma membrane;other membranes;nucleus;other cytoplasmic organelle;other cell component	nucleic acid binding activity;other molecular function	513734146	505661591	502176406	548752117	524657136	668859720	459990066	510509091	5.95213e+08	607044254	653815464	493694306	578222558	565776191	600396471	3.92917e+08
Q9SA14	3-isopropylmalate dehydrogenase 3, chloroplastic [OS=Arabidopsis thaliana]	0	[GO:0000287]; GO:0046872; GO:0043169; GO:0043167; GO:0005488; GO:0003674 [GO:0003862]; GO:0016616; GO:0016614; GO:0016491; GO:0003824; GO:0003674 [GO:0009082]; GO:0009081; GO:0016053; GO:1901566; GO:0006520; GO:0006082; GO:0044249; GO:0044283; GO:1901576; GO:1901564; GO:0019752; GO:0044238; GO:0044237; GO:0044281; GO:0071704; GO:0009058; GO:0006807; GO:0043436; GO:0008152; GO:0009987; GO:0008150 …	Pf00180	other metabolic processes	other cell component	other molecular function	149085692	118173474	149317092	133469776	165271257	157015169	190659574	169802338	187915901	142195244	110201994	379627212	206166884	209618608	267091522	197415190
Q8H0U5	Protein TIC 62, chloroplastic [OS=Arabidopsis thaliana]	0	[GO:0009507]; GO:0009536; GO:0043231; GO:0005737; GO:0043227; GO:0043229; GO:0110165; GO:0005622; GO:0043226; GO:0005575 [GO:0009534]; GO:0031976; GO:0009507; GO:0009579; GO:0031984; GO:0009536; GO:0005622; GO:0110165; GO:0043227; GO:0043229; GO:0043231; GO:0005737; GO:0005575; GO:0043226 [GO:0009535]; GO:0055035; GO:0009534; GO:0042170; GO:0042651; GO:0031976; GO:0009507; GO:0031090; GO:0009526;…	Pf13460	transport	other membranes;other cell component		779453394	767628444	808365548	681926636	595720008	699390878	538070294	538163158	721759276	762670766	809017642	757992843	623564910	776442342	738840920	770645592
Q9ZPF5	Arginase 2, chloroplastic/mitochondrial [OS=Arabidopsis thaliana]	0	[GO:0000050]; GO:0019627; GO:0043604; GO:1901566; GO:0043603; GO:0044281; GO:0071941; GO:1901564; GO:0044271; GO:1901576; GO:0034641; GO:0008152; GO:0006807; GO:0071704; GO:0044249; GO:0009058; GO:0044237; GO:0008150; GO:0009987 [GO:0004053]; GO:0016813; GO:0016810; GO:0016787; GO:0003824; GO:0003674 [GO:0005739]; GO:0043231; GO:0005737; GO:0043227; GO:0043229; GO:0110165; GO:0005622; GO:0043226;…	Pf00491	other metabolic processes;stress response	mitochondrion;other cell component	other molecular function	1002817552	922205724	915282484	987909768	1613567528	1690201168	1692376352	1485019352	1438223432	1358997016	1482516056	2276270775	1660258912	1509159776	1326705420	1033880532
O65282	20 kDa chaperonin, chloroplastic [OS=Arabidopsis thaliana]	0	[GO:0005507]; GO:0046914; GO:0046872; GO:0043169; GO:0043167; GO:0005488; GO:0003674 [GO:0005524]; GO:0032559; GO:0035639; GO:0030554; GO:0032555; GO:0043168; GO:1901265; GO:0017076; GO:0032553; GO:0043167; GO:0097159; GO:1901363; GO:0000166; GO:0097367; GO:0005488; GO:0036094; GO:0003674 [GO:0005739]; GO:0043231; GO:0005737; GO:0043227; GO:0043229; GO:0110165; GO:0005622; GO:0043226; GO:0005575 …	Pf00166	cell organization and biogenesis;stress response;other biological processes	non-structural extracellular;other membranes;mitochondrion;other cell component	other molecular function	747856760	706430800	781028836	786752200	1025823584	992669264	1032700704	1151739344	717243536	654369566	795970424	1298999952	1084495090	1036252896	1011205112	1154788960
Q9S7H1	Photosystem I reaction center subunit II-1, chloroplastic [OS=Arabidopsis thaliana]	0	[GO:0003729]; GO:0003723; GO:0003676; GO:0097159; GO:1901363; GO:0005488; GO:0003674 [GO:0009507]; GO:0009536; GO:0043231; GO:0005737; GO:0043227; GO:0043229; GO:0110165; GO:0005622; GO:0043226; GO:0005575 [GO:0009534]; GO:0031976; GO:0009507; GO:0009579; GO:0031984; GO:0009536; GO:0005622; GO:0110165; GO:0043227; GO:0043229; GO:0043231; GO:0005737; GO:0005575; GO:0043226 [GO:0009535]; GO:0055035…	Pf02531	other metabolic processes;developmental processes	other membranes;other cell component	nucleic acid binding activity;other molecular function	2114465252	1926757572	1524220716	1628220132	1804976404	1750488688	1738539984	1817152144	2014668008	1996665848	2032924777	1126117400	2080095876	2093930364	1791389086	2130042864
O65719	Heat shock 70 kDa protein 3 [OS=Arabidopsis thaliana]	0	[GO:0002020]; GO:0019899; GO:0005515; GO:0005488; GO:0003674 [GO:0003729]; GO:0003723; GO:0003676; GO:0097159; GO:1901363; GO:0005488; GO:0003674 [GO:0005524]; GO:0032559; GO:0035639; GO:0030554; GO:0032555; GO:0043168; GO:1901265; GO:0017076; GO:0032553; GO:0043167; GO:0097159; GO:1901363; GO:0000166; GO:0097367; GO:0005488; GO:0036094; GO:0003674 [GO:0005618]; GO:0030312; GO:0110165; GO:0071944…	Pf00012	stress response;other biological processes	non-structural extracellular;plasma membrane;other membranes;cytosol;ER/Golgi;translational apparatus;nucleus;other cytoplasmic organelle;other cell component	nucleic acid binding activity;other molecular function	1157178944	1079702202	1102593154	1100971800	1191220160	1165483352	1184477176	1248554000	952988964	915243752	963033004	1160431246	1014077160	1311222334	1062524562	952557902
Q96266	Glutathione S-transferase F8, chloroplastic [OS=Arabidopsis thaliana]	0	[GO:0004364]; GO:0016765; GO:0016740; GO:0003824; GO:0003674 [GO:0004601]; GO:0016209; GO:0016684; GO:0003674; GO:0098869; GO:0016491; GO:1990748; GO:0003824; GO:0009987; GO:0098754; GO:0097237; GO:0008150; GO:0009636; GO:0070887; GO:0042221; GO:0051716; GO:0050896 [GO:0005634]; GO:0043231; GO:0043227; GO:0043229; GO:0043226; GO:0005622; GO:0110165; GO:0005575 [GO:0005737]; GO:0110165; GO:0005622…	Pf00043, Pf02798	other metabolic processes;stress response;other biological processes	other membranes;nucleus;other cytoplasmic organelle;other cell component	other molecular function	173273918	149555346	184396800	150220868	141437802	174533622	235631214	190897000	257501939	173590300	149372423	368623810	1.07352e+08	174680512	164133136	97949937
P49107	Photosystem I reaction center subunit N, chloroplastic [OS=Arabidopsis thaliana]	0	[GO:0009507]; GO:0009536; GO:0043231; GO:0005737; GO:0043227; GO:0043229; GO:0110165; GO:0005622; GO:0043226; GO:0005575 [GO:0009522]; GO:0009521; GO:0098796; GO:0034357; GO:0032991; GO:0016020; GO:0009579; GO:0005575; GO:0110165; GO:0005622 [GO:0015979]; GO:0044237; GO:0008152; GO:0009987; GO:0008150 [GO:0019904]; GO:0005515; GO:0005488; GO:0003674 [GO:0030093]; GO:0009522; GO:0098807; GO:000952…	Pf05479	other metabolic processes	other membranes;other cell component	other molecular function	4785138920	4482634272	3647870640	3830383848	2753037012	2824494624	2336776000	2435821160	4984273656	4193923616	4514324296	5261201536	4021683128	3835297588	3441538600	3196652480
AT3G23600.1	alpha/beta-Hydrolases superfamily protein	0	[GO:0005634]; GO:0043231; GO:0043227; GO:0043229; GO:0043226; GO:0005622; GO:0110165; GO:0005575 [GO:0005737]; GO:0110165; GO:0005622; GO:0005575 [GO:0005829]; GO:0110165; GO:0005737; GO:0005575; GO:0005622 [GO:0005886]; GO:0016020; GO:0071944; GO:0110165; GO:0005575 [GO:0016787]; GO:0003824; GO:0003674 [GO:0048046]; GO:0005576; GO:0110165; GO:0005575	Pf01738		non-structural extracellular;plasma membrane;other membranes;cytosol;nucleus;other cell component	other molecular function	104437671	1.08988e+08	9.13964e+07	39018674	6.45922e+07	6.85844e+07	1.0548e+08	8.9654e+07	1.33029e+08	128425768	99257552	153154016	1.15927e+08	1.13588e+08	9.46956e+07	108927398
Q08733	Aquaporin PIP1-3 [OS=Arabidopsis thaliana]	0	[GO:0005773]; GO:0043231; GO:0005737; GO:0043227; GO:0043229; GO:0110165; GO:0005622; GO:0043226; GO:0005575 [GO:0005886]; GO:0016020; GO:0071944; GO:0110165; GO:0005575 [GO:0006833]; GO:0042044; GO:0006810; GO:0051234; GO:0051179; GO:0008150 [GO:0009414]; GO:0006950; GO:0009415; GO:0050896; GO:0001101; GO:0009628; GO:0010035; GO:1901700; GO:0008150; GO:0042221 [GO:0009506]; GO:0005911; GO:005504…	Pf00230	stress response;transport	plasma membrane;other membranes;other cytoplasmic organelle;other cell component	transporter activity	9.11454e+07	87673684	7.30902e+07	61655199	6.97854e+07	6.62267e+07	6.50989e+07	6.119e+07	8.33504e+07	7.60815e+07	7.68033e+07	5.58629e+07	4.56581e+07	5.45939e+07	5.30735e+07	3.81063e+07
Q93VC7	30S ribosomal protein S1, chloroplastic [OS=Arabidopsis thaliana]	0	[GO:0003676]; GO:0097159; GO:1901363; GO:0005488; GO:0003674 [GO:0003729]; GO:0003723; GO:0003676; GO:0097159; GO:1901363; GO:0005488; GO:0003674 [GO:0003735]; GO:0005198; GO:0003674 [GO:0006412]; GO:0034645; GO:0043043; GO:0044267; GO:0010467; GO:0009059; GO:0044249; GO:0044260; GO:0006518; GO:0043604; GO:1901566; GO:0019538; GO:0043170; GO:1901576; GO:0009058; GO:0044237; GO:0043603; GO:1901564…	Pf00575	protein metabolism;other metabolic processes	cytosol;translational apparatus;other cell component	nucleic acid binding activity;other molecular function	79158264	5.56362e+07	1.19633e+08	9.93204e+07	1.29057e+08	1.35729e+08	1.08373e+08	8.44528e+07	103685900	8.11668e+07	1.05714e+08	1.85585e+08	1.39561e+08	102947040	133960938	517106
Q42522	Glutamate-1-semialdehyde 2,1-aminomutase 2, chloroplastic [OS=Arabidopsis thaliana]	0	[GO:0006779]; GO:0006778; GO:0033014; GO:0033013; GO:0018130; GO:0019438; GO:0044271; GO:1901362; GO:1901566; GO:0006725; GO:0046483; GO:1901360; GO:1901564; GO:0044249; GO:0034641; GO:1901576; GO:0044237; GO:0071704; GO:0006807; GO:0009058; GO:0008152; GO:0009987; GO:0008150 [GO:0006782]; GO:0006779; GO:0046501; GO:0006783; GO:0006778; GO:0033014; GO:0042168; GO:0046148; GO:0033013; GO:0018130; …	Pf00202	other metabolic processes	other cell component	other molecular function	1.95107e+08	2.04532e+08	1.09431e+08	176451095	2.09761e+08	6.20085e+07	5.65267e+07	65745327	8.47074e+07	2.18141e+08	1.18867e+08	206597286	6.19056e+07	8.70295e+07	8.23461e+07	6.79329e+07
P25857	Glyceraldehyde-3-phosphate dehydrogenase GAPB, chloroplastic [OS=Arabidopsis thaliana]	0	[GO:0003729]; GO:0003723; GO:0003676; GO:0097159; GO:1901363; GO:0005488; GO:0003674 [GO:0004365]; GO:0043891; GO:0016620; GO:0016903; GO:0016491; GO:0003824; GO:0003674 [GO:0006006]; GO:0019318; GO:0005996; GO:0005975; GO:0044281; GO:0044238; GO:0071704; GO:0008152; GO:0008150 [GO:0009409]; GO:0006950; GO:0009266; GO:0050896; GO:0009628; GO:0008150 [GO:0009416]; GO:0009314; GO:0009628; GO:005089…	Pf00044, Pf02672, Pf02800	other metabolic processes;stress response;other biological processes	non-structural extracellular;other membranes;other cell component	nucleic acid binding activity;other molecular function	1479799944	1349644872	1636588032	1710891496	1493342544	1485073960	1466158440	1351458056	2225478704	2038082592	2071392448	2110138416	1676212256	1889593984	1765630456	1712752784
P11574	V-type proton ATPase subunit B1 [OS=Arabidopsis thaliana]	0	[GO:0005524]; GO:0032559; GO:0035639; GO:0030554; GO:0032555; GO:0043168; GO:1901265; GO:0017076; GO:0032553; GO:0043167; GO:0097159; GO:1901363; GO:0000166; GO:0097367; GO:0005488; GO:0036094; GO:0003674 [GO:0005634]; GO:0043231; GO:0043227; GO:0043229; GO:0043226; GO:0005622; GO:0110165; GO:0005575 [GO:0005773]; GO:0043231; GO:0005737; GO:0043227; GO:0043229; GO:0110165; GO:0005622; GO:0043226;…	Pf00006, Pf02874	cell organization and biogenesis;other metabolic processes;transport;signal transduction;other biological processes	plasma membrane;other membranes;ER/Golgi;nucleus;other cytoplasmic organelle;other cell component	cytoskeletal activity;other molecular function	838897282	822076454	843479046	926762170	880087366	962723811	896508429	896667468	1006223538	850299925	976726656	1149736040	850036530	1307013431	1189214448	1049429952
Q9FFR3	6-phosphogluconate dehydrogenase, decarboxylating 3, chloroplastic [OS=Arabidopsis thaliana]	0	[GO:0004616]; GO:0016616; GO:0016614; GO:0016491; GO:0003824; GO:0003674 [GO:0005739]; GO:0043231; GO:0005737; GO:0043227; GO:0043229; GO:0110165; GO:0005622; GO:0043226; GO:0005575 [GO:0005829]; GO:0110165; GO:0005737; GO:0005575; GO:0005622 [GO:0006098]; GO:0006740; GO:0051156; GO:0006091; GO:0006739; GO:0006796; GO:0019637; GO:1901135; GO:0044237; GO:0008152; GO:0006793; GO:0071704; GO:0009987…	Pf00393, Pf03446	other metabolic processes;other biological processes	cytosol;mitochondrion;other cell component	other molecular function	101644473	98923010	86176636	77227076	8.91528e+07	107918175	103085509	81522633	128873238	109075632	116791638	1.14732e+08	91637289	83612154	93941236	7.70102e+07
P25851	Fructose-1,6-bisphosphatase 1, chloroplastic [OS=Arabidopsis thaliana]	0	[GO:0005737]; GO:0110165; GO:0005622; GO:0005575 [GO:0005975]; GO:0044238; GO:0071704; GO:0008152; GO:0008150 [GO:0005985]; GO:0005984; GO:0009311; GO:0044262; GO:0005975; GO:0044237; GO:0044238; GO:0071704; GO:0008152; GO:0009987; GO:0008150 [GO:0005986]; GO:0005985; GO:0046351; GO:0005984; GO:0009312; GO:0034637; GO:0009311; GO:0044262; GO:0016051; GO:0044249; GO:0005975; GO:0044237; GO:1901576…	Pf00316, Pf18913	other metabolic processes;stress response	non-structural extracellular;other cell component	other molecular function	3294784646	3334239408	3210929956	3076563808	3546696696	3767481092	3527683700	3803395528	2922533048	2626505316	2838162744	2831355876	3255790662	2893828356	3181212360	1925180738
Q9ZU25	Probable mitochondrial-processing peptidase subunit alpha-1, mitochondrial [OS=Arabidopsis thaliana]	0	[GO:0005524]; GO:0032559; GO:0035639; GO:0030554; GO:0032555; GO:0043168; GO:1901265; GO:0017076; GO:0032553; GO:0043167; GO:0097159; GO:1901363; GO:0000166; GO:0097367; GO:0005488; GO:0036094; GO:0003674 [GO:0005739]; GO:0043231; GO:0005737; GO:0043227; GO:0043229; GO:0110165; GO:0005622; GO:0043226; GO:0005575 [GO:0005750]; GO:0045275; GO:0098800; GO:0005746; GO:0070069; GO:0098803; GO:1902495;…	Pf00675, Pf05193	protein metabolism	other membranes;mitochondrion;other cytoplasmic organelle;other cell component	other molecular function	1.12161e+08	6551285	187633866	180469524	387174805	3.96686e+08	3.94412e+08	3.92049e+08	388229948	381833188	406164686	494917798	1.89804e+08	110872886	118696449	153357540
Q9LFA3	Monodehydroascorbate reductase 1, peroxisomal [OS=Arabidopsis thaliana]	0	[GO:0005782]; GO:0031907; GO:0005777; GO:0070013; GO:0042579; GO:0043233; GO:0043229; GO:0043231; GO:0005737; GO:0031974; GO:0043226; GO:0005622; GO:0043227; GO:0110165; GO:0005575 [GO:0016491]; GO:0003824; GO:0003674 [GO:0016656]; GO:0016655; GO:0016651; GO:0016491; GO:0003824; GO:0003674 [GO:0050660]; GO:0000166; GO:0043168; GO:0036094; GO:1901265; GO:0043167; GO:0005488; GO:0097159; GO:1901363…	Pf07992		other cytoplasmic organelle	other molecular function	427423995	515948492	402661770	445542276	600715348	537342686	617853220	619316192	301975386	286264046	278316764	432332796	438147674	383834786	367744620	373929218
P37702	Myrosinase 1 [OS=Arabidopsis thaliana]	0	[GO:0002213]; GO:0098542; GO:0006952; GO:0051707; GO:0006950; GO:0043207; GO:0044419; GO:0050896; GO:0009605; GO:0009607; GO:0008150 [GO:0004553]; GO:0016798; GO:0016787; GO:0003824; GO:0003674 [GO:0005773]; GO:0043231; GO:0005737; GO:0043227; GO:0043229; GO:0110165; GO:0005622; GO:0043226; GO:0005575 [GO:0005777]; GO:0042579; GO:0043231; GO:0005737; GO:0043227; GO:0043229; GO:0110165; GO:0005622…	Pf00232	other metabolic processes;stress response;signal transduction;other biological processes	non-structural extracellular;cytosol;translational apparatus;other cytoplasmic organelle;other cell component	other molecular function	1455449816	1465387520	1262245756	1230018996	1448103792	1598975148	1884071576	2026576376	1353904196	1349417860	1433749192	1450728120	1845410576	2368277740	1519561168	1529478776
Q9LF98	Fructose-bisphosphate aldolase 8, cytosolic [OS=Arabidopsis thaliana]	0	[GO:0003729]; GO:0003723; GO:0003676; GO:0097159; GO:1901363; GO:0005488; GO:0003674 [GO:0004332]; GO:0016832; GO:0016830; GO:0016829; GO:0003824; GO:0003674 [GO:0005507]; GO:0046914; GO:0046872; GO:0043169; GO:0043167; GO:0005488; GO:0003674 [GO:0005618]; GO:0030312; GO:0110165; GO:0071944; GO:0005575 [GO:0005730]; GO:0043232; GO:0031981; GO:0043228; GO:0043229; GO:0070013; GO:0005634; GO:004322…	Pf00274	other metabolic processes;other biological processes	non-structural extracellular;plasma membrane;other membranes;cytosol;mitochondrion;nucleus;other cytoplasmic organelle;other cell component	nucleic acid binding activity;other molecular function	123163384	133534688	91912592	112202768	117003402	130491012	132756524	109552788	182722964	233881592	214924536	225819548	292014640	292435318	308882742	309785872
Q9FI56	Chaperone protein ClpC1, chloroplastic [OS=Arabidopsis thaliana]	0	[GO:0003729]; GO:0003723; GO:0003676; GO:0097159; GO:1901363; GO:0005488; GO:0003674 [GO:0004176]; GO:0008233; GO:0140657; GO:0016787; GO:0140096; GO:0006508; GO:0003674; GO:0003824; GO:0019538; GO:0043170; GO:0044238; GO:1901564; GO:0071704; GO:0008152; GO:0006807; GO:0008150 [GO:0005524]; GO:0032559; GO:0035639; GO:0030554; GO:0032555; GO:0043168; GO:1901265; GO:0017076; GO:0032553; GO:0043167;…	Pf00004, Pf02861, Pf07724, Pf10431, Pf17871	cell organization and biogenesis;protein metabolism;transport;other biological processes	other membranes;mitochondrion;other cell component	nucleic acid binding activity;other molecular function	2.94598e+08	2.63538e+08	3.15885e+08	3.2608e+08	4.15753e+08	4.52799e+08	4.00137e+08	495476230	3.08399e+08	2.5827e+08	308971405	7.89747e+08	3.36503e+08	1.72709e+08	2.27967e+08	9.97255e+07
AT3G47070.1	LOCATED IN: thylakoid, chloroplast thylakoid membrane, chloroplast, chloroplast envelope; EXPRESSED IN: 22 plant structures; EXPRESSED DURING: 13 growth stages; CONTAINS InterPro DOMAIN/s: Thylakoid soluble phosphoprotein TSP9 (InterPro:IPR021584); Has 37 Blast hits to 37 proteins in 10 species: Archae - 0; Bacteria - 0; Metazoa - 0; Fungi - 0; Plants - 37; Viruses - 0; Other Eukaryotes - 0 (sour…	0	[GO:0009507]; GO:0009536; GO:0043231; GO:0005737; GO:0043227; GO:0043229; GO:0110165; GO:0005622; GO:0043226; GO:0005575 [GO:0009534]; GO:0031976; GO:0009507; GO:0009579; GO:0031984; GO:0009536; GO:0005622; GO:0110165; GO:0043227; GO:0043229; GO:0043231; GO:0005737; GO:0005575; GO:0043226 [GO:0009535]; GO:0055035; GO:0009534; GO:0042170; GO:0042651; GO:0031976; GO:0009507; GO:0031090; GO:0009526;…	Pf11493		other membranes;other cell component		2069170752	2052848112	1898776272	2079855954	1993766128	2129224856	1820898976	1923505360	2202663840	2128779856	2339383344	4363673856	2326912496	2622882240	2245430464	403831064
Q9FWR4	Glutathione S-transferase DHAR1, mitochondrial [OS=Arabidopsis thaliana]	0	[GO:0004364]; GO:0016765; GO:0016740; GO:0003824; GO:0003674 [GO:0005244]; GO:0015075; GO:0022832; GO:0022857; GO:0034220; GO:0022836; GO:0005215; GO:0055085; GO:0006811; GO:0015267; GO:0003674; GO:0006810; GO:0009987; GO:0022803; GO:0051234; GO:0008150; GO:0051179 [GO:0005739]; GO:0043231; GO:0005737; GO:0043227; GO:0043229; GO:0110165; GO:0005622; GO:0043226; GO:0005575 [GO:0005773]; GO:0043231…	Pf13410, Pf13417	protein metabolism;other metabolic processes;stress response;transport;developmental processes;other biological processes	non-structural extracellular;plasma membrane;other membranes;cytosol;mitochondrion;other cytoplasmic organelle;other cell component	transporter activity;other molecular function	93265146	80218465	41792240	121359610	154288418	104664390	138535101	78207441	235063872	223624938	214170232	268100670	176899928	151817260	105147428	103611560
Q9LTX9	Heat shock 70 kDa protein 7, chloroplastic [OS=Arabidopsis thaliana]	0	[GO:0005524]; GO:0032559; GO:0035639; GO:0030554; GO:0032555; GO:0043168; GO:1901265; GO:0017076; GO:0032553; GO:0043167; GO:0097159; GO:1901363; GO:0000166; GO:0097367; GO:0005488; GO:0036094; GO:0003674 [GO:0006457]; GO:0009987; GO:0008150 [GO:0009408]; GO:0006950; GO:0009266; GO:0050896; GO:0009628; GO:0008150 [GO:0009507]; GO:0009536; GO:0043231; GO:0005737; GO:0043227; GO:0043229; GO:0110165…	Pf00012	stress response;transport;other biological processes	non-structural extracellular;other cell component	other molecular function	97104088	90805376	72733056	76219896	160541776	153565488	178624752	153018368	66984824	70578192	80159376	182867120	70151032		47162844	24911962
Q9SAU2	Ribulose-5-phosphate-3-epimerase, chloroplastic [OS=Arabidopsis thaliana]	0	[GO:0004750]; GO:0016857; GO:0016854; GO:0016853; GO:0003824; GO:0003674 [GO:0005829]; GO:0110165; GO:0005737; GO:0005575; GO:0005622 [GO:0005975]; GO:0044238; GO:0071704; GO:0008152; GO:0008150 [GO:0006098]; GO:0006740; GO:0051156; GO:0006091; GO:0006739; GO:0006796; GO:0019637; GO:1901135; GO:0044237; GO:0008152; GO:0006793; GO:0071704; GO:0009987; GO:0008150 [GO:0009052]; GO:0006091; GO:190113…	Pf00834	other metabolic processes;stress response;other biological processes	non-structural extracellular;other membranes;cytosol;other cell component	other molecular function	481267060	422863806	452146758	4.14347e+08	454636444	454843270	4.09994e+08	484106392	7.69991e+08	731233565	7.38952e+08	4.736e+08	5.37115e+08	5.35716e+08	460806688	5.22808e+08
Q9SAJ4	Phosphoglycerate kinase 3, cytosolic [OS=Arabidopsis thaliana]	0	[GO:0002237]; GO:0010033; GO:0043207; GO:0009617; GO:0042221; GO:0009605; GO:0009607; GO:0051707; GO:0050896; GO:0044419; GO:0008150 [GO:0004618]; GO:0016301; GO:0016774; GO:0016772; GO:0016310; GO:0016740; GO:0006796; GO:0003824; GO:0006793; GO:0003674; GO:0044237; GO:0008152; GO:0009987; GO:0008150 [GO:0004672]; GO:0016301; GO:0016773; GO:0140096; GO:0006468; GO:0016772; GO:0016310; GO:0003824;…	Pf00162	protein metabolism;other metabolic processes;stress response;other biological processes	non-structural extracellular;plasma membrane;other membranes;cytosol;nucleus;other cytoplasmic organelle;other cell component	kinase activity;other molecular function	84886942	81082580	7.03361e+07	68551726	82316114	86502632	78321548	73705514	134726951	84386830	85424722	70953813	108688513	77214331	88540423	74320590
Q07473	Chlorophyll a-b binding protein CP29.1, chloroplastic [OS=Arabidopsis thaliana]	0	[GO:0003729]; GO:0003723; GO:0003676; GO:0097159; GO:1901363; GO:0005488; GO:0003674 [GO:0009416]; GO:0009314; GO:0009628; GO:0050896; GO:0008150 [GO:0009507]; GO:0009536; GO:0043231; GO:0005737; GO:0043227; GO:0043229; GO:0110165; GO:0005622; GO:0043226; GO:0005575 [GO:0009522]; GO:0009521; GO:0098796; GO:0034357; GO:0032991; GO:0016020; GO:0009579; GO:0005575; GO:0110165; GO:0005622 [GO:0009523…	Pf00504	protein metabolism;other metabolic processes;other biological processes	other membranes;other cell component	nucleic acid binding activity;other molecular function	5339803264	4958602416	5569658016	7980310944	7858362592	7273860928	8785824096	9082206336	205104752	145184048	160221136	237843488	9210194272	6057428416	5667352832	5510497568
AT4G18440.1	L-Aspartase-like family protein	0	[GO:0004018]; GO:0016842; GO:0016840; GO:0016829; GO:0003824; GO:0003674 [GO:0006189]; GO:0006188; GO:0009152; GO:0009168; GO:0046040; GO:0006164; GO:0009150; GO:0009260; GO:0009127; GO:0009156; GO:0009167; GO:0006163; GO:0009165; GO:0072522; GO:0009259; GO:0046390; GO:0009124; GO:0009126; GO:0009161; GO:0009117; GO:0072521; GO:1901293; GO:0018130; GO:0019438; GO:0044271; GO:1901362; GO:1901566; …	Pf00206, Pf08328	other metabolic processes	other cell component	other molecular function	185702600	170360526	1.23741e+08	1.19927e+08	173629629	147411987	1.79571e+08	175822810	2.26009e+08	3.31575e+08	2.97823e+08	6.11896e+08	149406718	160199378	146691478	137414774
P56759	ATP synthase subunit b, chloroplastic [OS=Arabidopsis thaliana]	0	[GO:0005524]; GO:0032559; GO:0035639; GO:0030554; GO:0032555; GO:0043168; GO:1901265; GO:0017076; GO:0032553; GO:0043167; GO:0097159; GO:1901363; GO:0000166; GO:0097367; GO:0005488; GO:0036094; GO:0003674 [GO:0009507]; GO:0009536; GO:0043231; GO:0005737; GO:0043227; GO:0043229; GO:0110165; GO:0005622; GO:0043226; GO:0005575 [GO:0009534]; GO:0031976; GO:0009507; GO:0009579; GO:0031984; GO:0009536;…	Pf00430	other metabolic processes;transport	other membranes;other cell component	transporter activity;other molecular function	1697637010	1534962958	1921271508	1829379190	2140088087	2.14898e+09	2126303022	2205376480	1695947396	1325832268	1676049960	2495415504	1565579640	2003092054	1570312570	1752997610
Q9SDS7	V-type proton ATPase subunit C [OS=Arabidopsis thaliana]	0	[GO:0000221]; GO:0033180; GO:0016471; GO:0033178; GO:0033176; GO:0005774; GO:0098796; GO:0016469; GO:0098588; GO:0005773; GO:0032991; GO:0016020; GO:0031090; GO:0043231; GO:0005737; GO:0005575; GO:0110165; GO:0043227; GO:0043229; GO:0005622; GO:0043226 [GO:0000325]; GO:0005773; GO:0043231; GO:0005737; GO:0043227; GO:0043229; GO:0110165; GO:0005622; GO:0043226; GO:0005575 [GO:0005773]; GO:0043231;…	Pf03223	transport;other biological processes	plasma membrane;other membranes;ER/Golgi;other cytoplasmic organelle;other cell component	transporter activity	338778005	312392921	329789428	326643178	294276784	318514826	268572874	236704296	448289200	278804783	280545640	854918180	326032514	339851952	283131269	204829684
Q9SI75	Elongation factor G, chloroplastic [OS=Arabidopsis thaliana]	0	[GO:0003729]; GO:0003723; GO:0003676; GO:0097159; GO:1901363; GO:0005488; GO:0003674 [GO:0003746]; GO:0008135; GO:0006414; GO:0003723; GO:0090079; GO:0006412; GO:0034645; GO:0003676; GO:0045182; GO:0043043; GO:0044267; GO:0010467; GO:0009059; GO:0044249; GO:0044260; GO:0097159; GO:1901363; GO:0003674; GO:0006417; GO:0006518; GO:0043604; GO:1901566; GO:0019538; GO:0043170; GO:1901576; GO:0009058; …	Pf00009, Pf00679, Pf03144, Pf03764, Pf14492	cell organization and biogenesis;protein metabolism;other metabolic processes;developmental processes	non-structural extracellular;mitochondrion;other cell component	nucleic acid binding activity;other molecular function	369301756	376274644	432740808	453192372	4.66775e+08	4.77946e+08	395080797	4.17211e+08	252392163	3.15879e+08	295117636	401955248	3.3796e+08	3.81128e+08	2.94041e+08	2.97462e+08
Q9C5C2	Myrosinase 2 [OS=Arabidopsis thaliana]	0	[GO:0002213]; GO:0098542; GO:0006952; GO:0051707; GO:0006950; GO:0043207; GO:0044419; GO:0050896; GO:0009605; GO:0009607; GO:0008150 [GO:0005773]; GO:0043231; GO:0005737; GO:0043227; GO:0043229; GO:0110165; GO:0005622; GO:0043226; GO:0005575 [GO:0005777]; GO:0042579; GO:0043231; GO:0005737; GO:0043227; GO:0043229; GO:0110165; GO:0005622; GO:0043226; GO:0005575 [GO:0005975]; GO:0044238; GO:0071704…	Pf00232	other metabolic processes;stress response;signal transduction;other biological processes	non-structural extracellular;cytosol;translational apparatus;other cytoplasmic organelle;other cell component	other molecular function	352972396	398061648	570819036	522955600	473012472	5.06198e+08	537986272	447513304	317788830	325820169	310078260	1.73315e+08	489412294	520572732	483267638	451425608
Q8W493	Ferredoxin--NADP reductase, leaf isozyme 2, chloroplastic [OS=Arabidopsis thaliana]	0	[GO:0004324]; GO:0008937; GO:0016731; GO:0016730; GO:0016491; GO:0003824; GO:0003674 [GO:0008266]; GO:0008187; GO:0003727; GO:0003723; GO:0003676; GO:0097159; GO:1901363; GO:0005488; GO:0003674 [GO:0009507]; GO:0009536; GO:0043231; GO:0005737; GO:0043227; GO:0043229; GO:0110165; GO:0005622; GO:0043226; GO:0005575 [GO:0009534]; GO:0031976; GO:0009507; GO:0009579; GO:0031984; GO:0009536; GO:0005622…	Pf00175	other metabolic processes;stress response	non-structural extracellular;other membranes;other cell component	nucleic acid binding activity;other molecular function	1207650600	1167712056	1115639384	1298178832	1203515672	1261896376	1298457496	1185110080	1190669248	1253292016	1223139784	853194000	1018667328	808988848	904153288	719201344
Q01908	ATP synthase gamma chain 1, chloroplastic [OS=Arabidopsis thaliana]	0	[GO:0000275]; GO:0045261; GO:0098800; GO:0005753; GO:0033178; GO:0005622; GO:0045259; GO:0098796; GO:0098798; GO:0005743; GO:0016469; GO:0110165; GO:0032991; GO:0016020; GO:0005739; GO:0019866; GO:0031966; GO:0005575; GO:0043231; GO:0005737; GO:0031090; GO:0031967; GO:0005740; GO:0043227; GO:0043229; GO:0031975; GO:0043226 [GO:0006754]; GO:0009152; GO:0009206; GO:0046034; GO:0006164; GO:0009150; …	Pf00231	other metabolic processes;transport;other biological processes	other membranes;mitochondrion;other cell component	transporter activity;enzyme regulator activity	1064300592	858754944	1000356848	1018324544	1050807536	1041992720	947483376	885708448	804238032	836221488	826727608	928942824	1010818096	951075056	1014011008
Q9SHE8	Photosystem I reaction center subunit III, chloroplastic [OS=Arabidopsis thaliana]	0	[GO:0003729]; GO:0003723; GO:0003676; GO:0097159; GO:1901363; GO:0005488; GO:0003674 [GO:0009507]; GO:0009536; GO:0043231; GO:0005737; GO:0043227; GO:0043229; GO:0110165; GO:0005622; GO:0043226; GO:0005575 [GO:0009534]; GO:0031976; GO:0009507; GO:0009579; GO:0031984; GO:0009536; GO:0005622; GO:0110165; GO:0043227; GO:0043229; GO:0043231; GO:0005737; GO:0005575; GO:0043226 [GO:0009535]; GO:0055035…	Pf02507	other metabolic processes	other membranes;other cell component	nucleic acid binding activity;other molecular function	1276687988	1181861248	1075043776	1402044712	1562681480	1623572482	2009520042	1907174304	801361188	1290828955	1480162860	1724609376	1939459248	1456175776	1691607880	1519078928
Q9S7M0	Chlorophyll a-b binding protein 3, chloroplastic [OS=Arabidopsis thaliana]	0	[GO:0009416]; GO:0009314; GO:0009628; GO:0050896; GO:0008150 [GO:0009507]; GO:0009536; GO:0043231; GO:0005737; GO:0043227; GO:0043229; GO:0110165; GO:0005622; GO:0043226; GO:0005575 [GO:0009517]; GO:0009503; GO:0030076; GO:0098807; GO:0032991; GO:0005622; GO:0098796; GO:0009535; GO:0005575; GO:0110165; GO:0016020; GO:0055035; GO:0009534; GO:0042170; GO:0042651; GO:0031976; GO:0009507; GO:0031090;…	Pf00504	protein metabolism;other metabolic processes;stress response;other biological processes	other membranes;other cell component	other molecular function	1255149576	1009734000	1226693296	1269144400	980579908	1112611596	1015994132	811915056	944614280	1209668104	1122499456	975252952	1120604328	1162099920	1124129328	882288696
Q9FVR6	Uncharacterized protein At1g32220, chloroplastic [OS=Arabidopsis thaliana]	0	[GO:0005739]; GO:0043231; GO:0005737; GO:0043227; GO:0043229; GO:0110165; GO:0005622; GO:0043226; GO:0005575 [GO:0006979]; GO:0006950; GO:0050896; GO:0008150 [GO:0009507]; GO:0009536; GO:0043231; GO:0005737; GO:0043227; GO:0043229; GO:0110165; GO:0005622; GO:0043226; GO:0005575 [GO:0009579]; GO:0005622; GO:0110165; GO:0005575 [GO:0010287]; GO:0110165; GO:0009570; GO:0005575; GO:0009532; GO:000950…	Pf13460	other metabolic processes;stress response	mitochondrion;other cell component	other molecular function	209090384	280891508	177501238	230017084	201173484	191814642	267957648	290842768	394602788	377904792	339074606	396906008	247628796	319216888	382817096	184266244
P31167	ADP,ATP carrier protein 1, mitochondrial [OS=Arabidopsis thaliana]	0	[GO:0003729]; GO:0003723; GO:0003676; GO:0097159; GO:1901363; GO:0005488; GO:0003674 [GO:0005471]; GO:0005347; GO:0015217; GO:0015301; GO:0000295; GO:0005346; GO:0008514; GO:0015867; GO:0015866; GO:0140323; GO:0015216; GO:0051503; GO:1901505; GO:0008509; GO:0015711; GO:0015868; GO:0015297; GO:0022853; GO:0015215; GO:0015865; GO:0022857; GO:1901264; GO:0015075; GO:0098656; GO:0006820; GO:0071702; …	Pf00153	transport	plasma membrane;other membranes;mitochondrion;nucleus;other cytoplasmic organelle;other cell component	transporter activity;nucleic acid binding activity;other molecular function	647972984	669885956	351351584	448603183	597729776	631652760	569735912	583912296	502179000	549035704	483146120	519694116	382389074	427699648	4.36043e+08	519012336
P82281	Thylakoid lumenal 29 kDa protein, chloroplastic [OS=Arabidopsis thaliana]	0	[GO:0000302]; GO:0006979; GO:1901700; GO:0006950; GO:0042221; GO:0050896; GO:0008150 [GO:0004601]; GO:0016209; GO:0016684; GO:0003674; GO:0098869; GO:0016491; GO:1990748; GO:0003824; GO:0009987; GO:0098754; GO:0097237; GO:0008150; GO:0009636; GO:0070887; GO:0042221; GO:0051716; GO:0050896 [GO:0005634]; GO:0043231; GO:0043227; GO:0043229; GO:0043226; GO:0005622; GO:0110165; GO:0005575 [GO:0005737]…	Pf00141	other metabolic processes;stress response;other biological processes	other membranes;nucleus;other cell component	other molecular function	577882779	447398344	478774121	511643460	348944796	406595043	328536751	345588810	674071810	509705438	636700308	1051051062	467345350	532871356	522780169	380261978
P31169	Stress-induced protein KIN2 [OS=Arabidopsis thaliana]	0	[GO:0003729]; GO:0003723; GO:0003676; GO:0097159; GO:1901363; GO:0005488; GO:0003674 [GO:0005634]; GO:0043231; GO:0043227; GO:0043229; GO:0043226; GO:0005622; GO:0110165; GO:0005575 [GO:0005737]; GO:0110165; GO:0005622; GO:0005575 [GO:0005886]; GO:0016020; GO:0071944; GO:0110165; GO:0005575 [GO:0006970]; GO:0006950; GO:0009628; GO:0050896; GO:0008150 [GO:0009414]; GO:0006950; GO:0009415; GO:00508…		stress response;other biological processes	plasma membrane;other membranes;nucleus;other cell component	nucleic acid binding activity	1128240912	1109579808	896468528	1047090320	391480840	402203872	337526800	310105384	1137829920	1179946304	1295435232	840120032	940440544	1238676480	1087993440	912904048
Q8RUW5	Serine carboxypeptidase-like 8 [OS=Arabidopsis thaliana]	0	[GO:0004185]; GO:0004180; GO:0070008; GO:0008238; GO:0008236; GO:0008233; GO:0017171; GO:0016787; GO:0140096; GO:0006508; GO:0003824; GO:0019538; GO:0003674; GO:0043170; GO:0044238; GO:1901564; GO:0071704; GO:0008152; GO:0006807; GO:0008150 [GO:0009698]; GO:0006725; GO:0019748; GO:1901360; GO:0044237; GO:0008152; GO:0071704; GO:0009987; GO:0008150 [GO:0016747]; GO:0016746; GO:0016740; GO:0003824;…	Pf00450	protein metabolism;other metabolic processes		other molecular function	159841756	152672232	207973424	226723816	208368792	181153624	258093024	279928744	135489756	136106728	118187328	129202416	210423688	243681840	203221656	200326728
P46283	Sedoheptulose-1,7-bisphosphatase, chloroplastic [OS=Arabidopsis thaliana]	0	[GO:0005737]; GO:0110165; GO:0005622; GO:0005575 [GO:0005986]; GO:0005985; GO:0046351; GO:0005984; GO:0009312; GO:0034637; GO:0009311; GO:0044262; GO:0016051; GO:0044249; GO:0005975; GO:0044237; GO:1901576; GO:0009058; GO:0044238; GO:0071704; GO:0008152; GO:0009987; GO:0008150 [GO:0006000]; GO:0019318; GO:0005996; GO:0005975; GO:0044281; GO:0044238; GO:0071704; GO:0008152; GO:0008150 [GO:0006002]…	Pf00316, Pf18913	other metabolic processes;stress response	non-structural extracellular;other cell component	other molecular function	1195253916	1031251060	1059839808	1024837728	1054667080	990563760	1011176568	956150300	1159799440	1216807944	1307651864	1458135696	1130266536	1039887444	1120978228	765005540
Q56YA5	Serine--glyoxylate aminotransferase [OS=Arabidopsis thaliana]	0	[GO:0003729]; GO:0003723; GO:0003676; GO:0097159; GO:1901363; GO:0005488; GO:0003674 [GO:0004760]; GO:0008483; GO:0016769; GO:0016740; GO:0003824; GO:0003674 [GO:0005777]; GO:0042579; GO:0043231; GO:0005737; GO:0043227; GO:0043229; GO:0110165; GO:0005622; GO:0043226; GO:0005575 [GO:0005886]; GO:0016020; GO:0071944; GO:0110165; GO:0005575 [GO:0008453]; GO:0008483; GO:0016769; GO:0016740; GO:000382…	Pf00266	other metabolic processes	non-structural extracellular;plasma membrane;other membranes;other cytoplasmic organelle;other cell component	nucleic acid binding activity;other molecular function	1090655008	1157886184	1158632212	1174564168	1110869408	1167966400	1056611712	933429600	1044538952	955238320	1100923224	1812970344	1187520832	514917164	1106912416	331897600
P25696	Bifunctional enolase 2/transcriptional activator [OS=Arabidopsis thaliana]	0	[GO:0000015]; GO:1902494; GO:0005829; GO:0032991; GO:0110165; GO:0005737; GO:0005575; GO:0005622 [GO:0000287]; GO:0046872; GO:0043169; GO:0043167; GO:0005488; GO:0003674 [GO:0003677]; GO:0003676; GO:0097159; GO:1901363; GO:0005488; GO:0003674 [GO:0004634]; GO:0016836; GO:0016835; GO:0016829; GO:0003824; GO:0003674 [GO:0005634]; GO:0043231; GO:0043227; GO:0043229; GO:0043226; GO:0005622; GO:011016…	Pf00113, Pf03952	other metabolic processes;stress response;other biological processes	non-structural extracellular;plasma membrane;other membranes;cytosol;mitochondrion;nucleus;other cell component	nucleic acid binding activity;other molecular function	636796952	655562752	820649512	757431896	687977152	807665120	674711734	691401792	524709288	545840272	604369296	1054954048	604918608	373545536	661509122	344667520
Q9SEU6	Thioredoxin M4, chloroplastic [OS=Arabidopsis thaliana]	0	[GO:0004857]; GO:0030234; GO:0043086; GO:0098772; GO:0050790; GO:0044092; GO:0003674; GO:0065009; GO:0065007; GO:0008150 [GO:0005618]; GO:0030312; GO:0110165; GO:0071944; GO:0005575 [GO:0005737]; GO:0110165; GO:0005622; GO:0005575 [GO:0006109]; GO:0080090; GO:0019222; GO:0050789; GO:0065007; GO:0008150 [GO:0006662]; GO:0018904; GO:0044281; GO:0071704; GO:0008152; GO:0008150 [GO:0008047]; GO:00302…	Pf00085	other metabolic processes;other biological processes	other membranes;other cell component	enzyme regulator activity;other molecular function	304306486	274339932	310048928	328489550	300461090	358547781	284230427	262020288	200503138	218171996	236964566	253725412	355873440	382969576	322126650	249701300
O80860	ATP-dependent zinc metalloprotease FTSH 2, chloroplastic [OS=Arabidopsis thaliana]	0	[GO:0004176]; GO:0008233; GO:0140657; GO:0016787; GO:0140096; GO:0006508; GO:0003674; GO:0003824; GO:0019538; GO:0043170; GO:0044238; GO:1901564; GO:0071704; GO:0008152; GO:0006807; GO:0008150 [GO:0004222]; GO:0004175; GO:0008237; GO:0008233; GO:0016787; GO:0140096; GO:0006508; GO:0003824; GO:0019538; GO:0003674; GO:0043170; GO:0044238; GO:1901564; GO:0071704; GO:0008152; GO:0006807; GO:0008150 […	Pf00004, Pf01434, Pf17862	cell organization and biogenesis;protein metabolism;other metabolic processes;other biological processes	other membranes;other cell component	other molecular function	581385740	429223388	472800174	408402778	424837788	430230048	566874186	627828728	624408043	427467446	496840800	920447840	469175997	493845506	424782174	453231683
P0DKC3	Phosphoglycolate phosphatase 1A, chloroplastic [OS=Arabidopsis thaliana]	0	[GO:0008967]; GO:0016791; GO:0042578; GO:0016311; GO:0016788; GO:0006796; GO:0016787; GO:0006793; GO:0003824; GO:0044237; GO:0003674; GO:0008152; GO:0009987; GO:0008150 [GO:0009507]; GO:0009536; GO:0043231; GO:0005737; GO:0043227; GO:0043229; GO:0110165; GO:0005622; GO:0043226; GO:0005575 [GO:0009853]; GO:0043094; GO:0044237; GO:0008152; GO:0009987; GO:0008150 [GO:0016311]; GO:0006796; GO:0006793…	Pf13242, Pf13344	other metabolic processes	other cell component	other molecular function	291742696	274392282	385857636	297501736	3.26496e+08	343525532	406698172	355669492	489645868	364205022	416746140	990288352	329916288	518714168	492147056	279940526
P20115	Citrate synthase 4, mitochondrial [OS=Arabidopsis thaliana]	0	[GO:0004108]; GO:0036440; GO:0046912; GO:0016746; GO:0016740; GO:0003824; GO:0003674 [GO:0005524]; GO:0032559; GO:0035639; GO:0030554; GO:0032555; GO:0043168; GO:1901265; GO:0017076; GO:0032553; GO:0043167; GO:0097159; GO:1901363; GO:0000166; GO:0097367; GO:0005488; GO:0036094; GO:0003674 [GO:0005618]; GO:0030312; GO:0110165; GO:0071944; GO:0005575 [GO:0005739]; GO:0043231; GO:0005737; GO:0043227…	Pf00285	other metabolic processes;other biological processes	mitochondrion;other cell component	other molecular function	8.6753e+06	1.15718e+07	8591840	1.7943e+07	10738884	1.92559e+07	30131989	19839800	30449140	32538956	35369060	57982492	1.81176e+07	3.61994e+07	18080451	2.15353e+07
Q8H0S9	Puromycin-sensitive aminopeptidase [OS=Arabidopsis thaliana]	0	[GO:0004177]; GO:0008238; GO:0008233; GO:0016787; GO:0140096; GO:0006508; GO:0003824; GO:0019538; GO:0003674; GO:0043170; GO:0044238; GO:1901564; GO:0071704; GO:0008152; GO:0006807; GO:0008150 [GO:0008237]; GO:0008233; GO:0016787; GO:0140096; GO:0006508; GO:0003824; GO:0019538; GO:0003674; GO:0043170; GO:0044238; GO:1901564; GO:0071704; GO:0008152; GO:0006807; GO:0008150 [GO:0008270]; GO:0046914;…	Pf01433, Pf11940, Pf17432, Pf17900	protein metabolism	other cell component	other molecular function	105329334	100560572	36180192	140792660	172077204	176201846	261037354	265256360	100174448	86720764	111936148	105763508	192691048	147424840	136897270	215650300
Q9SLA8	Enoyl-[acyl-carrier-protein] reductase [NADH], chloroplastic [OS=Arabidopsis thaliana]	0	[GO:0004318]; GO:0004312; GO:0016628; GO:0016747; GO:0016627; GO:0016746; GO:0016491; GO:0016740; GO:0003824; GO:0003674 [GO:0005507]; GO:0046914; GO:0046872; GO:0043169; GO:0043167; GO:0005488; GO:0003674 [GO:0005835]; GO:0032991; GO:0005829; GO:0005575; GO:0110165; GO:0005737; GO:0005622 [GO:0006633]; GO:0006631; GO:0008610; GO:0072330; GO:0032787; GO:0044255; GO:0006629; GO:1901576; GO:0046394…	Pf13561	other metabolic processes	cytosol;other cell component	other molecular function	1.5102e+06	2.03473e+06	2.47638e+06	2.03289e+06					1.62874e+06	1.65805e+06	2.00679e+06	6.53767e+06	78654.2	108864	169890	84623
Q9FWS4	50S ribosomal protein L31, chloroplastic [OS=Arabidopsis thaliana]	0	[GO:0003735]; GO:0005198; GO:0003674 [GO:0005840]; GO:0043232; GO:0043228; GO:0043229; GO:0043226; GO:0005622; GO:0110165; GO:0005575 [GO:0006412]; GO:0034645; GO:0043043; GO:0044267; GO:0010467; GO:0009059; GO:0044249; GO:0044260; GO:0006518; GO:0043604; GO:1901566; GO:0019538; GO:0043170; GO:1901576; GO:0009058; GO:0044237; GO:0043603; GO:1901564; GO:0044271; GO:0044238; GO:0071704; GO:0008152;…	Pf01197	protein metabolism;other metabolic processes	translational apparatus;other cell component	nucleic acid binding activity;other molecular function	279598148	238896856	288969752	360642424	304771896	321920724	235897366	237979402	313725528	290670672	310412136	359963172	238956703	239556924	203622578	215384344
Q56WK6	Patellin-1 [OS=Arabidopsis thaliana]	0	[GO:0002020]; GO:0019899; GO:0005515; GO:0005488; GO:0003674 [GO:0005773]; GO:0043231; GO:0005737; GO:0043227; GO:0043229; GO:0110165; GO:0005622; GO:0043226; GO:0005575 [GO:0005794]; GO:0043231; GO:0005737; GO:0012505; GO:0043227; GO:0043229; GO:0110165; GO:0005622; GO:0043226; GO:0005575 [GO:0005886]; GO:0016020; GO:0071944; GO:0110165; GO:0005575 [GO:0007049]; GO:0009987; GO:0008150 [GO:000828…	Pf00650, Pf03765	cell cycle OR cell proliferation;other biological processes	non-structural extracellular;plasma membrane;other membranes;ER/Golgi;other cytoplasmic organelle;other cell component	other molecular function	151072113	1.7229e+08	9.9721e+07	153299784	68447826	65478802	43343688	60513731	7.69733e+07	81126489	92621989	49807784	5.05324e+07	73886208	9.38018e+07	106052804
Q96292	Actin-2 [OS=Arabidopsis thaliana]	0	[GO:0003729]; GO:0003723; GO:0003676; GO:0097159; GO:1901363; GO:0005488; GO:0003674 [GO:0005200]; GO:0005198; GO:0007010; GO:0003674; GO:0006996; GO:0016043; GO:0071840; GO:0009987; GO:0008150 [GO:0005524]; GO:0032559; GO:0035639; GO:0030554; GO:0032555; GO:0043168; GO:1901265; GO:0017076; GO:0032553; GO:0043167; GO:0097159; GO:1901363; GO:0000166; GO:0097367; GO:0005488; GO:0036094; GO:0003674 …	Pf00022	cell organization and biogenesis;developmental processes;other biological processes	plasma membrane;other membranes;cytosol;cytoskeleton;nucleus;other cytoplasmic organelle;other cell component	cytoskeletal activity;nucleic acid binding activity;other molecular function	1485550792	1438024956	1303014920	1425099438	1103863382	1235804344	1196180840	1461590840	1705608472	1794845400	1658271176	1191824956	1337628132	1310561808	1227190468	1539690200
Q39258	V-type proton ATPase subunit E1 [OS=Arabidopsis thaliana]	0	[GO:0000325]; GO:0005773; GO:0043231; GO:0005737; GO:0043227; GO:0043229; GO:0110165; GO:0005622; GO:0043226; GO:0005575 [GO:0003735]; GO:0005198; GO:0003674 [GO:0005773]; GO:0043231; GO:0005737; GO:0043227; GO:0043229; GO:0110165; GO:0005622; GO:0043226; GO:0005575 [GO:0005774]; GO:0098588; GO:0005773; GO:0031090; GO:0043231; GO:0005737; GO:0016020; GO:0043227; GO:0043229; GO:0110165; GO:0005622…	Pf01991	cell organization and biogenesis;stress response;transport;developmental processes;other biological processes	other membranes;cytosol;ER/Golgi;translational apparatus;other cytoplasmic organelle	transporter activity;other molecular function	316960332	338811348	120886448	240983366	222641012	245375296	276361172	298680380	244312164	296787656	226599416	328019692	252893000	363409004	277659476	301354412
Q8GTY0	Elongation factor 1-alpha 4 [OS=Arabidopsis thaliana]	0	[GO:0003729]; GO:0003723; GO:0003676; GO:0097159; GO:1901363; GO:0005488; GO:0003674 [GO:0003746]; GO:0008135; GO:0006414; GO:0003723; GO:0090079; GO:0006412; GO:0034645; GO:0003676; GO:0045182; GO:0043043; GO:0044267; GO:0010467; GO:0009059; GO:0044249; GO:0044260; GO:0097159; GO:1901363; GO:0003674; GO:0006417; GO:0006518; GO:0043604; GO:1901566; GO:0019538; GO:0043170; GO:1901576; GO:0009058; …	Pf00009, Pf03143, Pf03144	protein metabolism;other metabolic processes;other biological processes	plasma membrane;other membranes;cytosol;mitochondrion;nucleus;other cytoplasmic organelle;other cell component	nucleic acid binding activity;other molecular function	1871657248	1702028996	1623638576	1674560470	1548849168	1589260388	1837681808	1643895480	1376522137	1509815944	1530595043	871205782	1234444008	1119440528	1493382520	1054665648
Q9LKA3	Malate dehydrogenase 2, mitochondrial [OS=Arabidopsis thaliana]	0	[GO:0005507]; GO:0046914; GO:0046872; GO:0043169; GO:0043167; GO:0005488; GO:0003674 [GO:0005737]; GO:0110165; GO:0005622; GO:0005575 [GO:0005739]; GO:0043231; GO:0005737; GO:0043227; GO:0043229; GO:0110165; GO:0005622; GO:0043226; GO:0005575 [GO:0005759]; GO:0070013; GO:0005739; GO:0043233; GO:0043229; GO:0043231; GO:0005737; GO:0031974; GO:0043226; GO:0005622; GO:0043227; GO:0110165; GO:0005575…	Pf00056, Pf02866	other metabolic processes;stress response	non-structural extracellular;mitochondrion;other cell component	other molecular function	46031360	3.99279e+07	3.70516e+07	4.04832e+07	2.57625e+07	3.30594e+07	1.66047e+07	2.59858e+07	4.69784e+07	3.61971e+07	54803377	55927332	3.79547e+07	4.22331e+07	3.34658e+07	2.78337e+07
O22263	Protein disulfide-isomerase like 2-1 [OS=Arabidopsis thaliana]	0	[GO:0003756]; GO:0016864; GO:0140096; GO:0016860; GO:0003824; GO:0016853; GO:0003674 [GO:0005774]; GO:0098588; GO:0005773; GO:0031090; GO:0043231; GO:0005737; GO:0016020; GO:0043227; GO:0043229; GO:0110165; GO:0005622; GO:0043226; GO:0005575 [GO:0005783]; GO:0043231; GO:0005737; GO:0012505; GO:0043227; GO:0043229; GO:0110165; GO:0005622; GO:0043226; GO:0005575 [GO:0009505]; GO:0005618; GO:0030312…	Pf00085, Pf07749	stress response;developmental processes;other biological processes	other membranes;ER/Golgi;other cytoplasmic organelle;other cell component	other molecular function	223464400	200987374	182919336	161035332	265024212	239477454	227558054	231215104	150740490	180999696	169960802	119307316	176760650	234821150	262858520	140882601
Q9FMT1	3-isopropylmalate dehydrogenase 1, chloroplastic [OS=Arabidopsis thaliana]	0	[GO:0000287]; GO:0046872; GO:0043169; GO:0043167; GO:0005488; GO:0003674 [GO:0003862]; GO:0016616; GO:0016614; GO:0016491; GO:0003824; GO:0003674 [GO:0009082]; GO:0009081; GO:0016053; GO:1901566; GO:0006520; GO:0006082; GO:0044249; GO:0044283; GO:1901576; GO:1901564; GO:0019752; GO:0044238; GO:0044237; GO:0044281; GO:0071704; GO:0009058; GO:0006807; GO:0043436; GO:0008152; GO:0009987; GO:0008150 …	Pf00180	other metabolic processes;stress response;developmental processes;other biological processes	other cell component	other molecular function	65196960	96294952	112819376	82780424	97827560	98492640	109373208	90407936	46272232	38097632	42094976	122671544	91439296	81607984	94543056	83952192
P56760	ATP synthase subunit c, chloroplastic [OS=Arabidopsis thaliana]	0	[GO:0005886]; GO:0016020; GO:0071944; GO:0110165; GO:0005575 [GO:0008289]; GO:0005488; GO:0003674 [GO:0009507]; GO:0009536; GO:0043231; GO:0005737; GO:0043227; GO:0043229; GO:0110165; GO:0005622; GO:0043226; GO:0005575 [GO:0009534]; GO:0031976; GO:0009507; GO:0009579; GO:0031984; GO:0009536; GO:0005622; GO:0110165; GO:0043227; GO:0043229; GO:0043231; GO:0005737; GO:0005575; GO:0043226 [GO:0009535…	Pf00137	other metabolic processes;transport	plasma membrane;other membranes;other cell component	transporter activity;other molecular function	2.13767e+06	2.39903e+06	3.64822e+06	1.65333e+06	1.65609e+06	2.12673e+06	1.17703e+06	1.52696e+06	5.30365e+06	5.46543e+06	3.54605e+06	6.05704e+06	2.75527e+06	4.44805e+06	2.30733e+06	3.14843e+06
Q9SIN5	Protein COLD-REGULATED 15B, chloroplastic [OS=Arabidopsis thaliana]	0	[GO:0005534]; GO:0048029; GO:0030246; GO:0036094; GO:0005488; GO:0003674 [GO:0008289]; GO:0005488; GO:0003674 [GO:0009409]; GO:0006950; GO:0009266; GO:0050896; GO:0009628; GO:0008150 [GO:0009507]; GO:0009536; GO:0043231; GO:0005737; GO:0043227; GO:0043229; GO:0110165; GO:0005622; GO:0043226; GO:0005575 [GO:0009570]; GO:0009532; GO:0009507; GO:0110165; GO:0009536; GO:0005575; GO:0043231; GO:000573…		stress response;developmental processes;other biological processes	other membranes;other cell component	other molecular function	2092736992	1879913844	1701557792	1723748296	1404713694	1586894570	1269785996	1145302930	2573729878	2788184200	2393444896	1641207086	2798973352	3187674800	2889664160	2801915056
Q94BS2	Protein MET1, chloroplastic [OS=Arabidopsis thaliana]	0	[GO:0009416]; GO:0009314; GO:0009628; GO:0050896; GO:0008150 [GO:0009507]; GO:0009536; GO:0043231; GO:0005737; GO:0043227; GO:0043229; GO:0110165; GO:0005622; GO:0043226; GO:0005575 [GO:0009523]; GO:0009521; GO:0098796; GO:0034357; GO:0032991; GO:0016020; GO:0009579; GO:0005575; GO:0110165; GO:0005622 [GO:0009534]; GO:0031976; GO:0009507; GO:0009579; GO:0031984; GO:0009536; GO:0005622; GO:0110165…		cell organization and biogenesis;protein metabolism;other metabolic processes;stress response;other biological processes	other membranes;other cell component		262312586	203387620	190912476	203600637	186098704	216822780	247613298	227062166	2.64448e+08	213423716	216532852	506020611	233826608	279697510	256023270	249570864
Q9FN48	Calcium sensing receptor, chloroplastic [OS=Arabidopsis thaliana]	0	[GO:0005739]; GO:0043231; GO:0005737; GO:0043227; GO:0043229; GO:0110165; GO:0005622; GO:0043226; GO:0005575 [GO:0009507]; GO:0009536; GO:0043231; GO:0005737; GO:0043227; GO:0043229; GO:0110165; GO:0005622; GO:0043226; GO:0005575 [GO:0009534]; GO:0031976; GO:0009507; GO:0009579; GO:0031984; GO:0009536; GO:0005622; GO:0110165; GO:0043227; GO:0043229; GO:0043231; GO:0005737; GO:0005575; GO:0043226 …		developmental processes;other biological processes	other membranes;mitochondrion;other cell component		1118566920	1232119880	1175455344	1154544694	1255958112	1122891600	1229925360	1222913200	1135593126	1079824816	1170987632	1827911984	1038321520	1432811592	1141333464	1049921256
P42799	Glutamate-1-semialdehyde 2,1-aminomutase 1, chloroplastic [OS=Arabidopsis thaliana]	0	[GO:0005829]; GO:0110165; GO:0005737; GO:0005575; GO:0005622 [GO:0006779]; GO:0006778; GO:0033014; GO:0033013; GO:0018130; GO:0019438; GO:0044271; GO:1901362; GO:1901566; GO:0006725; GO:0046483; GO:1901360; GO:1901564; GO:0044249; GO:0034641; GO:1901576; GO:0044237; GO:0071704; GO:0006807; GO:0009058; GO:0008152; GO:0009987; GO:0008150 [GO:0006782]; GO:0006779; GO:0046501; GO:0006783; GO:0006778;…	Pf00202	other metabolic processes	non-structural extracellular;cytosol;other cell component	other molecular function	145776224	145877712	163201280	203625344	204063936	220559616	119734768	115764504	92325688	73540496	85633192	105250720	206037888	182853040	218813232	128893376
Q42593	L-ascorbate peroxidase T, chloroplastic [OS=Arabidopsis thaliana]	0	[GO:0000302]; GO:0006979; GO:1901700; GO:0006950; GO:0042221; GO:0050896; GO:0008150 [GO:0004601]; GO:0016209; GO:0016684; GO:0003674; GO:0098869; GO:0016491; GO:1990748; GO:0003824; GO:0009987; GO:0098754; GO:0097237; GO:0008150; GO:0009636; GO:0070887; GO:0042221; GO:0051716; GO:0050896 [GO:0009507]; GO:0009536; GO:0043231; GO:0005737; GO:0043227; GO:0043229; GO:0110165; GO:0005622; GO:0043226;…	Pf00141	other metabolic processes;stress response;signal transduction;other biological processes	other membranes;other cell component	other molecular function	401011072	346194352	274289192	238408388	381306712	356670816	406624952	365402368	356121088	360055316	298265940	571555844	368794176	259240672	366051600	381330376
O82628	V-type proton ATPase subunit G1 [OS=Arabidopsis thaliana]	0	[GO:0000325]; GO:0005773; GO:0043231; GO:0005737; GO:0043227; GO:0043229; GO:0110165; GO:0005622; GO:0043226; GO:0005575 [GO:0005773]; GO:0043231; GO:0005737; GO:0043227; GO:0043229; GO:0110165; GO:0005622; GO:0043226; GO:0005575 [GO:0005774]; GO:0098588; GO:0005773; GO:0031090; GO:0043231; GO:0005737; GO:0016020; GO:0043227; GO:0043229; GO:0110165; GO:0005622; GO:0043226; GO:0005575 [GO:0005794]…	Pf03179	other metabolic processes;transport	plasma membrane;other membranes;cytosol;ER/Golgi;other cytoplasmic organelle	transporter activity	573404144	567196880	152331200	108486964	279959108	270884404	288148548	294068128	580031288	611179404	618490192	787550996	642740784	206414872	145082176	138579596
Q94F00	Phosphatase IMPL1, chloroplastic [OS=Arabidopsis thaliana]	0	[GO:0005829]; GO:0110165; GO:0005737; GO:0005575; GO:0005622 [GO:0006020]; GO:0019751; GO:0044262; GO:0006066; GO:0005975; GO:0044237; GO:0044281; GO:1901615; GO:0044238; GO:0071704; GO:0008152; GO:0009987; GO:0008150 [GO:0006021]; GO:0006020; GO:0034637; GO:0046173; GO:0019751; GO:0044262; GO:0016051; GO:0044249; GO:0046165; GO:0006066; GO:0005975; GO:0044237; GO:1901576; GO:0009058; GO:0044283;…	Pf00459	other metabolic processes;signal transduction	cytosol;other cell component	other molecular function	69891966	60243804	12732533	16231133	74730927	73458397	5.30003e+07	72849824	60187969	65207934	77461690	123176948	7.53327e+07	10589615	12216939	7183467
AT1G52510.1	alpha/beta-Hydrolases superfamily protein	0	[GO:0003824]; GO:0003674 [GO:0009507]; GO:0009536; GO:0043231; GO:0005737; GO:0043227; GO:0043229; GO:0110165; GO:0005622; GO:0043226; GO:0005575 [GO:0009570]; GO:0009532; GO:0009507; GO:0110165; GO:0009536; GO:0005575; GO:0043231; GO:0005737; GO:0043227; GO:0043229; GO:0005622; GO:0043226 [GO:0009941]; GO:0009526; GO:0009507; GO:0031967; GO:0009536; GO:0031975; GO:0043227; GO:0043229; GO:0043231…	Pf12697		other cell component	other molecular function	233535908	58277604	83488122	222985172	233222236	86220896	59310980	58795892	242006548	255004548	92106286	127022032	207757918	78603116	90877634	135698316
P27202	Photosystem II 10 kDa polypeptide, chloroplastic [OS=Arabidopsis thaliana]	0	[GO:0003729]; GO:0003723; GO:0003676; GO:0097159; GO:1901363; GO:0005488; GO:0003674 [GO:0009507]; GO:0009536; GO:0043231; GO:0005737; GO:0043227; GO:0043229; GO:0110165; GO:0005622; GO:0043226; GO:0005575 [GO:0009534]; GO:0031976; GO:0009507; GO:0009579; GO:0031984; GO:0009536; GO:0005622; GO:0110165; GO:0043227; GO:0043229; GO:0043231; GO:0005737; GO:0005575; GO:0043226 [GO:0009535]; GO:0055035…	Pf04725	cell organization and biogenesis;other metabolic processes	other membranes;other cell component	nucleic acid binding activity	7668948784	7569578776	6146335920	6698647696	5959766272	6213384448	6788148256	6968722848	9334284416	9541552656	9254448704	9848049520	5860644128	6133329344	5520741200	5030701232
Q1WIQ6	NADP-dependent glyceraldehyde-3-phosphate dehydrogenase [OS=Arabidopsis thaliana]	0	[GO:0005737]; GO:0110165; GO:0005622; GO:0005575 [GO:0008886]; GO:0016620; GO:0016903; GO:0016491; GO:0003824; GO:0003674 [GO:0008911]; GO:0004029; GO:0004030; GO:0016620; GO:0016903; GO:0016491; GO:0003824; GO:0003674 [GO:0016620]; GO:0016903; GO:0016491; GO:0003824; GO:0003674	Pf00171		other cell component	other molecular function	185912366	151085268	178936148	181602545	111865510	120109914	135153878	151327674	98249216	185006324	209358788	202688554	149241584	240504212	221385698	254623334
Q8H1E2	Malate dehydrogenase [NADP], chloroplastic [OS=Arabidopsis thaliana]	0	[GO:0005739]; GO:0043231; GO:0005737; GO:0043227; GO:0043229; GO:0110165; GO:0005622; GO:0043226; GO:0005575 [GO:0005975]; GO:0044238; GO:0071704; GO:0008152; GO:0008150 [GO:0006099]; GO:0044238; GO:0009060; GO:0008152; GO:0045333; GO:0008150; GO:0015980; GO:0006091; GO:0044237; GO:0009987 [GO:0006107]; GO:0043648; GO:0019752; GO:0043436; GO:0006082; GO:0044237; GO:0044281; GO:0071704; GO:0008152…	Pf00056, Pf02866	other metabolic processes;other biological processes	non-structural extracellular;mitochondrion;other cell component	other molecular function	191508168	175703740	146314992	184457000	191402084	228100520	162606556	155478794	200826556	156103632	169997612	369594936	225795232	206462448	183134130	23299974
P24704	Superoxide dismutase [Cu-Zn] 1 [OS=Arabidopsis thaliana]	0	[GO:0004784]; GO:0016209; GO:0016721; GO:0019430; GO:0003674; GO:0098869; GO:0016491; GO:0006801; GO:0071451; GO:1990748; GO:0003824; GO:0072593; GO:0000303; GO:0071450; GO:0009987; GO:0098754; GO:0097237; GO:0044237; GO:0000305; GO:0034614; GO:0008150; GO:0009636; GO:0070887; GO:0008152; GO:0000302; GO:0010035; GO:0034599; GO:1901701; GO:0042221; GO:0051716; GO:0006979; GO:1901700; GO:0062197; G…	Pf00080	other metabolic processes;stress response;other biological processes	cytosol;nucleus	other molecular function	310364752	292787080	260600452	166749024	435755784	268011168	315442016	225201340	229432852	251551832	245047616	305226752	257724824	285677792	330505952	231182380
P21216	Soluble inorganic pyrophosphatase 2 [OS=Arabidopsis thaliana]	0	[GO:0000287]; GO:0046872; GO:0043169; GO:0043167; GO:0005488; GO:0003674 [GO:0004427]; GO:0016462; GO:0016818; GO:0016817; GO:0016787; GO:0003824; GO:0003674 [GO:0005654]; GO:0110165; GO:0031981; GO:0005575; GO:0070013; GO:0005634; GO:0043233; GO:0043229; GO:0043231; GO:0031974; GO:0043226; GO:0005622; GO:0043227 [GO:0005737]; GO:0110165; GO:0005622; GO:0005575 [GO:0005829]; GO:0110165; GO:000573…	Pf00719	cell organization and biogenesis;other metabolic processes	cytosol;nucleus;other cell component	other molecular function	1.95458e+07	2.52902e+07	1.66159e+07	1.86453e+07	2.22316e+07	2.13332e+07	2.18721e+07	1.74537e+07	3.59763e+07	5.38164e+07	4.87728e+07	3.19417e+07	2.12537e+07	2.2372e+07	1.97897e+07	1.54467e+07
O22886	Uroporphyrinogen decarboxylase 2, chloroplastic [OS=Arabidopsis thaliana]	0	[GO:0004853]; GO:0016831; GO:0016830; GO:0016829; GO:0003824; GO:0003674 [GO:0006782]; GO:0006779; GO:0046501; GO:0006783; GO:0006778; GO:0033014; GO:0042168; GO:0046148; GO:0033013; GO:0018130; GO:0019438; GO:0044271; GO:1901362; GO:1901566; GO:0042440; GO:0006725; GO:0046483; GO:1901360; GO:1901564; GO:0044249; GO:0034641; GO:1901576; GO:0008152; GO:0044237; GO:0071704; GO:0006807; GO:0009058; …	Pf01208	other metabolic processes	other cell component	other molecular function	279153000	275649720	334056776	243438224	163067064	153747980	155245936	134071660	155164612	181430500	159544912	200653744	111043692	136761412	130544204	114187154
Q9LQL0	Glycine cleavage system H protein 3, mitochondrial [OS=Arabidopsis thaliana]	0	[GO:0005737]; GO:0110165; GO:0005622; GO:0005575 [GO:0005739]; GO:0043231; GO:0005737; GO:0043227; GO:0043229; GO:0110165; GO:0005622; GO:0043226; GO:0005575 [GO:0005960]; GO:1990204; GO:0005737; GO:1902494; GO:0110165; GO:0005622; GO:0032991; GO:0005575 [GO:0009249]; GO:0018205; GO:0051604; GO:0018193; GO:0019538; GO:0010467; GO:0006464; GO:0043170; GO:0044238; GO:1901564; GO:0036211; GO:0044267…	Pf01597	protein metabolism;other metabolic processes	mitochondrion;other cell component		289436896	281568664	307720288	273117368	364735424	371713096	350102536	412655280	193030048	181629632	211709552	231876320	319296608	409394016	340096784	384848624
Q9SSS9	ATP synthase subunit delta, chloroplastic [OS=Arabidopsis thaliana]	0	[GO:0003729]; GO:0003723; GO:0003676; GO:0097159; GO:1901363; GO:0005488; GO:0003674 [GO:0009409]; GO:0006950; GO:0009266; GO:0050896; GO:0009628; GO:0008150 [GO:0009507]; GO:0009536; GO:0043231; GO:0005737; GO:0043227; GO:0043229; GO:0110165; GO:0005622; GO:0043226; GO:0005575 [GO:0009534]; GO:0031976; GO:0009507; GO:0009579; GO:0031984; GO:0009536; GO:0005622; GO:0110165; GO:0043227; GO:0043229…	Pf00213	other metabolic processes;stress response;transport	other membranes;other cell component	transporter activity;nucleic acid binding activity	405898601	417379597	326211691	372730946	1.02034e+08	205843291	1.14545e+08	1.18285e+08	240226459	268456871	304314729	457386461	383283673	435737205	4.00895e+08	478356172
Q9SRV5	5-methyltetrahydropteroyltriglutamate--homocysteine methyltransferase 2 [OS=Arabidopsis thaliana]	0	[GO:0003729]; GO:0003723; GO:0003676; GO:0097159; GO:1901363; GO:0005488; GO:0003674 [GO:0003871]; GO:0008172; GO:0042085; GO:0008168; GO:0016741; GO:0016740; GO:0003824; GO:0003674 [GO:0005576]; GO:0110165; GO:0005575 [GO:0005829]; GO:0110165; GO:0005737; GO:0005575; GO:0005622 [GO:0005886]; GO:0016020; GO:0071944; GO:0110165; GO:0005575 [GO:0008270]; GO:0046914; GO:0046872; GO:0043169; GO:00431…	Pf01717, Pf08267	other metabolic processes;other biological processes	non-structural extracellular;plasma membrane;other membranes;cytosol;other cell component	nucleic acid binding activity;other molecular function	71495200	63275348	83179624	64285588	59374548	73270968	64143416	92050424	45208480	43476864	66143276		53832760	73608376	52925488	47698540
Q9LIK9	ATP sulfurylase 1, chloroplastic [OS=Arabidopsis thaliana]	0	[GO:0000103]; GO:0006790; GO:0044237; GO:0008152; GO:0009987; GO:0008150 [GO:0001887]; GO:0044237; GO:0008152; GO:0009987; GO:0008150 [GO:0004020]; GO:0016301; GO:0016773; GO:0016772; GO:0016310; GO:0016740; GO:0006796; GO:0003824; GO:0006793; GO:0003674; GO:0044237; GO:0008152; GO:0009987; GO:0008150 [GO:0004781]; GO:0004779; GO:0070566; GO:0016779; GO:0016772; GO:0016740; GO:0003824; GO:0003674…	Pf01747, Pf14306	other metabolic processes;other biological processes	plasma membrane;other membranes;other cell component	kinase activity;other molecular function	80182816	101936434	136074972	129443936	192075208	162951848	221048780	188757732	129007350	87682620	99691872	118202490	151200164	117728656	108874820	101201296
P56780	Photosystem II reaction center protein H [OS=Arabidopsis thaliana]	0	[GO:0003729]; GO:0003723; GO:0003676; GO:0097159; GO:1901363; GO:0005488; GO:0003674 [GO:0009507]; GO:0009536; GO:0043231; GO:0005737; GO:0043227; GO:0043229; GO:0110165; GO:0005622; GO:0043226; GO:0005575 [GO:0009523]; GO:0009521; GO:0098796; GO:0034357; GO:0032991; GO:0016020; GO:0009579; GO:0005575; GO:0110165; GO:0005622 [GO:0009534]; GO:0031976; GO:0009507; GO:0009579; GO:0031984; GO:0009536…	Pf00737	other metabolic processes;other biological processes	other membranes;other cell component	nucleic acid binding activity;other molecular function	6290801220	8029585980	6856996104	7814912664	3697949684	3922043336	2296529628	2215234876	2891090944	2978780090	2372381376	2062379608	6394375912	8407800736	7356310124	3998536020
P42734	Probable cinnamyl alcohol dehydrogenase 9 [OS=Arabidopsis thaliana]	0	[GO:0008270]; GO:0046914; GO:0046872; GO:0043169; GO:0043167; GO:0005488; GO:0003674 [GO:0009809]; GO:0009699; GO:0009808; GO:0009698; GO:0019438; GO:0044550; GO:1901362; GO:0006725; GO:0019748; GO:1901360; GO:0044249; GO:0009058; GO:1901576; GO:0044237; GO:0008152; GO:0071704; GO:0009987; GO:0008150 [GO:0016491]; GO:0003824; GO:0003674 [GO:0016616]; GO:0016614; GO:0016491; GO:0003824; GO:0003674…	Pf00107, Pf08240	other metabolic processes	non-structural extracellular	other molecular function	1.4551e+08	1.17937e+08	1.32675e+08	1.53567e+08	7.3813e+07	85746146	3.76085e+07	33417948	1.03465e+08	9.37532e+07	133105541	61228088	4.78089e+07	79998271	62075241	49760006
P17562	S-adenosylmethionine synthase 2 [OS=Arabidopsis thaliana]	0	[GO:0004478]; GO:0016765; GO:0016740; GO:0003824; GO:0003674 [GO:0005524]; GO:0032559; GO:0035639; GO:0030554; GO:0032555; GO:0043168; GO:1901265; GO:0017076; GO:0032553; GO:0043167; GO:0097159; GO:1901363; GO:0000166; GO:0097367; GO:0005488; GO:0036094; GO:0003674 [GO:0005618]; GO:0030312; GO:0110165; GO:0071944; GO:0005575 [GO:0005730]; GO:0043232; GO:0031981; GO:0043228; GO:0043229; GO:0070013…	Pf00438, Pf02772, Pf02773	other metabolic processes	non-structural extracellular;cytosol;nucleus;other cell component	other molecular function	1317073208	1089828236	929909532	899342082	1032871248	1054264606	761582970	933444120	557090228	565471768	602421432	545891476	586179832	636233108	573080416	456744840
Q42290	Probable mitochondrial-processing peptidase subunit beta, mitochondrial [OS=Arabidopsis thaliana]	0	[GO:0004222]; GO:0004175; GO:0008237; GO:0008233; GO:0016787; GO:0140096; GO:0006508; GO:0003824; GO:0019538; GO:0003674; GO:0043170; GO:0044238; GO:1901564; GO:0071704; GO:0008152; GO:0006807; GO:0008150 [GO:0005618]; GO:0030312; GO:0110165; GO:0071944; GO:0005575 [GO:0005730]; GO:0043232; GO:0031981; GO:0043228; GO:0043229; GO:0070013; GO:0005634; GO:0043226; GO:0005622; GO:0043233; GO:0043231;…	Pf00675, Pf05193	protein metabolism	other membranes;mitochondrion;nucleus;other cytoplasmic organelle;other cell component	other molecular function	126379468	138464264	156099948	151636240	136652174	177657300	158908404	140160264	167799824	136788122	107618708	201749172	184305278	157017504	1.53723e+08	160764468
F4I907	Glyoxylate/succinic semialdehyde reductase 2, chloroplastic [OS=Arabidopsis thaliana]	0	[GO:0009507]; GO:0009536; GO:0043231; GO:0005737; GO:0043227; GO:0043229; GO:0110165; GO:0005622; GO:0043226; GO:0005575 [GO:0009570]; GO:0009532; GO:0009507; GO:0110165; GO:0009536; GO:0005575; GO:0043231; GO:0005737; GO:0043227; GO:0043229; GO:0005622; GO:0043226 [GO:0016491]; GO:0003824; GO:0003674 [GO:0016616]; GO:0016614; GO:0016491; GO:0003824; GO:0003674 [GO:0030267]; GO:0106345; GO:001661…	Pf03446, Pf14833		other cell component	other molecular function	156826472	182563748	148727912	154372376	158464720	195751184	137738016	147365044	204118168	135153360	143008296	145397636	215565880	165334472	175874776	91086344
P82658	Thylakoid lumenal 19 kDa protein, chloroplastic [OS=Arabidopsis thaliana]	0	[GO:0005509]; GO:0046872; GO:0043169; GO:0043167; GO:0005488; GO:0003674 [GO:0009543]; GO:0031978; GO:0009534; GO:0031977; GO:0031976; GO:0009507; GO:0110165; GO:0009579; GO:0031984; GO:0009536; GO:0005575; GO:0005622; GO:0043227; GO:0043229; GO:0043231; GO:0005737; GO:0043226 [GO:0009654]; GO:0098796; GO:1990204; GO:0009523; GO:0042651; GO:0032991; GO:0016020; GO:1902494; GO:0009521; GO:0034357;…	Pf01789	other metabolic processes	other membranes;other cell component	other molecular function	84451793	9.70479e+07	5.88584e+07	7.50718e+07	67165479	6.23308e+07	8.35289e+07	69668695	9.13466e+07	93252749	97227456	1.28819e+08	59482474	1.0275e+08	82919726	4.20731e+07
Q9SIP1	Stress-response A/B barrel domain-containing protein UP3 [OS=Arabidopsis thaliana]	0	[GO:0005777]; GO:0042579; GO:0043231; GO:0005737; GO:0043227; GO:0043229; GO:0110165; GO:0005622; GO:0043226; GO:0005575 [GO:0009507]; GO:0009536; GO:0043231; GO:0005737; GO:0043227; GO:0043229; GO:0110165; GO:0005622; GO:0043226; GO:0005575 [GO:0009570]; GO:0009532; GO:0009507; GO:0110165; GO:0009536; GO:0005575; GO:0043231; GO:0005737; GO:0043227; GO:0043229; GO:0005622; GO:0043226	Pf07876		other cytoplasmic organelle;other cell component		70570056	120351001	90160820	105483904	9.66646e+07	103056586	137430969	105315296	136378792	115847398	110723506	235326408	132966536	155299756	1.29874e+08	5.19484e+07
P52410	3-oxoacyl-[acyl-carrier-protein] synthase I, chloroplastic [OS=Arabidopsis thaliana]	0	[GO:0004315]; GO:0004312; GO:0016747; GO:0016746; GO:0016740; GO:0003824; GO:0003674 [GO:0006633]; GO:0006631; GO:0008610; GO:0072330; GO:0032787; GO:0044255; GO:0006629; GO:1901576; GO:0046394; GO:0019752; GO:0044237; GO:0044238; GO:0071704; GO:0009058; GO:0016053; GO:0043436; GO:0008152; GO:0009987; GO:0006082; GO:0044249; GO:0044283; GO:0008150; GO:0044281 [GO:0009570]; GO:0009532; GO:0009507;…	Pf00109, Pf02801	other metabolic processes	other cell component	other molecular function	81137783	129234771	89483701	148474356	123495658	135923490	123202046	134161962	151640151	133172330	134458292	160461791	102782838	108089406	63586958	128897080
P25864	50S ribosomal protein L9, chloroplastic [OS=Arabidopsis thaliana]	0	[GO:0000311]; GO:0000315; GO:0009547; GO:0015934; GO:0000313; GO:0009532; GO:0044391; GO:0005840; GO:0043226; GO:0110165; GO:0009536; GO:1990904; GO:0043232; GO:0005575; GO:0043231; GO:0005737; GO:0032991; GO:0043228; GO:0043229; GO:0043227; GO:0005622 [GO:0003729]; GO:0003723; GO:0003676; GO:0097159; GO:1901363; GO:0005488; GO:0003674 [GO:0003735]; GO:0005198; GO:0003674 [GO:0005739]; GO:0043231…	Pf01281, Pf03948	protein metabolism;other metabolic processes	mitochondrion;translational apparatus;other cell component	nucleic acid binding activity;other molecular function	383668416	404822660	486171804	448077116	300338752	293109408	323364416	373801772	410783494	418501880	440679000	674145752	305987492	356350232	309335980	270440918
Q9SK66	NADH dehydrogenase [ubiquinone] 1 alpha subcomplex subunit 9, mitochondrial [OS=Arabidopsis thaliana]	0	[GO:0005739]; GO:0043231; GO:0005737; GO:0043227; GO:0043229; GO:0110165; GO:0005622; GO:0043226; GO:0005575 [GO:0005747]; GO:0045271; GO:0098800; GO:0005746; GO:0030964; GO:0098803; GO:1902495; GO:0098796; GO:0098798; GO:0005743; GO:0070469; GO:1990204; GO:1990351; GO:0016021; GO:0032991; GO:0016020; GO:0005739; GO:0019866; GO:0031966; GO:0110165; GO:1902494; GO:0031224; GO:0005575; GO:0043231; …	Pf13460	other metabolic processes	other membranes;mitochondrion	other molecular function	21887313	21832851	19901462	20764669	20405254	1.92797e+07	1.99823e+07	1.60702e+07	3.13526e+07	29378375	3.04847e+07	5.26858e+07	2.20263e+07	22149996	20382449	17742564
AT2G36580.1	Pyruvate kinase family protein	0	[GO:0000287]; GO:0046872; GO:0043169; GO:0043167; GO:0005488; GO:0003674 [GO:0003729]; GO:0003723; GO:0003676; GO:0097159; GO:1901363; GO:0005488; GO:0003674 [GO:0004743]; GO:0016773; GO:0006096; GO:0016772; GO:0006090; GO:0006757; GO:0016052; GO:0016740; GO:0032787; GO:0006091; GO:0006165; GO:0046031; GO:0046034; GO:0005975; GO:1901575; GO:0003824; GO:0019752; GO:0044237; GO:0009117; GO:0009132;…	Pf00224, Pf02887	other metabolic processes	plasma membrane;other membranes;cytosol;other cell component	nucleic acid binding activity;kinase activity;other molecular function	160109140	149016608	104204192	110767536	99417348	69303220	70116858	73804340	139899584	138896916	140258428	114577340	71819682	72372576	81501336	74274236
P54888	Delta-1-pyrroline-5-carboxylate synthase B [OS=Arabidopsis thaliana]	0	[GO:0004349]; GO:0016774; GO:0019202; GO:0016772; GO:0016301; GO:0016740; GO:0016310; GO:0003824; GO:0006796; GO:0003674; GO:0006793; GO:0044237; GO:0008152; GO:0009987; GO:0008150 [GO:0004350]; GO:0016620; GO:0016903; GO:0016491; GO:0003824; GO:0003674 [GO:0005524]; GO:0032559; GO:0035639; GO:0030554; GO:0032555; GO:0043168; GO:1901265; GO:0017076; GO:0032553; GO:0043167; GO:0097159; GO:1901363;…	Pf00696	other metabolic processes;developmental processes	cytosol;other cell component	kinase activity;other molecular function	30928085	27737046	28144806	27493834	2.62259e+07	29707301	20480343	1.74276e+07	93492027	118524648	104989394	177322804	57780347	73176014	7.43868e+07	44849891
P46286	60S ribosomal protein L8-1 [OS=Arabidopsis thaliana]	0	[GO:0002181]; GO:0006412; GO:0034645; GO:0043043; GO:0044267; GO:0010467; GO:0009059; GO:0044249; GO:0044260; GO:0006518; GO:0043604; GO:1901566; GO:0019538; GO:0043170; GO:1901576; GO:0009058; GO:0044237; GO:0043603; GO:1901564; GO:0044271; GO:0044238; GO:0071704; GO:0008152; GO:0009987; GO:0034641; GO:0006807; GO:0008150 [GO:0003723]; GO:0003676; GO:0097159; GO:1901363; GO:0005488; GO:0003674 […	Pf00181, Pf03947	protein metabolism;other metabolic processes	plasma membrane;other membranes;cytosol;translational apparatus;nucleus;other cytoplasmic organelle	nucleic acid binding activity;other molecular function	38042032	39133229	49588976	50173398	71319914	61561434	55343895	52623302	40330064	5.12851e+07	30597524	38759480	59317347	51005845	56121121	34074816
Q93ZB6	Uroporphyrinogen decarboxylase 1, chloroplastic [OS=Arabidopsis thaliana]	0	[GO:0004853]; GO:0016831; GO:0016830; GO:0016829; GO:0003824; GO:0003674 [GO:0006782]; GO:0006779; GO:0046501; GO:0006783; GO:0006778; GO:0033014; GO:0042168; GO:0046148; GO:0033013; GO:0018130; GO:0019438; GO:0044271; GO:1901362; GO:1901566; GO:0042440; GO:0006725; GO:0046483; GO:1901360; GO:1901564; GO:0044249; GO:0034641; GO:1901576; GO:0008152; GO:0044237; GO:0071704; GO:0006807; GO:0009058; …	Pf01208	other metabolic processes;other biological processes	other cell component	other molecular function	11416689		39832056	95536730	13182341	19241650	19027332	11347628	17474446	32065664	19391944	8644103	13881208	72541752	83534580	92868275
Q9LW57	Plastid-lipid-associated protein 6, chloroplastic [OS=Arabidopsis thaliana]	0	[GO:0005634]; GO:0043231; GO:0043227; GO:0043229; GO:0043226; GO:0005622; GO:0110165; GO:0005575 [GO:0005886]; GO:0016020; GO:0071944; GO:0110165; GO:0005575 [GO:0009507]; GO:0009536; GO:0043231; GO:0005737; GO:0043227; GO:0043229; GO:0110165; GO:0005622; GO:0043226; GO:0005575 [GO:0009534]; GO:0031976; GO:0009507; GO:0009579; GO:0031984; GO:0009536; GO:0005622; GO:0110165; GO:0043227; GO:0043229…	Pf04755	cell organization and biogenesis;stress response	plasma membrane;other membranes;nucleus;other cell component		598762240	559989008	635267688	612829704	526012840	403879200	401638408	425882984	761394992	781151680	821292272	1061690672	819724720	625624544	733199136	505280352
O78310	Superoxide dismutase [Cu-Zn] 2, chloroplastic [OS=Arabidopsis thaliana]	0	[GO:0004784]; GO:0016209; GO:0016721; GO:0019430; GO:0003674; GO:0098869; GO:0016491; GO:0006801; GO:0071451; GO:1990748; GO:0003824; GO:0072593; GO:0000303; GO:0071450; GO:0009987; GO:0098754; GO:0097237; GO:0044237; GO:0000305; GO:0034614; GO:0008150; GO:0009636; GO:0070887; GO:0008152; GO:0000302; GO:0010035; GO:0034599; GO:1901701; GO:0042221; GO:0051716; GO:0006979; GO:1901700; GO:0062197; G…	Pf00080	other metabolic processes;stress response;other biological processes	non-structural extracellular;other cell component	other molecular function	531977780	524185776	497101748	516436468	568184920	548310392	531928896	463752580	550390000	553000000	587948332	1106297648	560460120	557712376	663728704	385264096
Q9SN86	Malate dehydrogenase, chloroplastic [OS=Arabidopsis thaliana]	0	[GO:0005737]; GO:0110165; GO:0005622; GO:0005575 [GO:0005739]; GO:0043231; GO:0005737; GO:0043227; GO:0043229; GO:0110165; GO:0005622; GO:0043226; GO:0005575 [GO:0005774]; GO:0098588; GO:0005773; GO:0031090; GO:0043231; GO:0005737; GO:0016020; GO:0043227; GO:0043229; GO:0110165; GO:0005622; GO:0043226; GO:0005575 [GO:0005975]; GO:0044238; GO:0071704; GO:0008152; GO:0008150 [GO:0006099]; GO:004423…	Pf00056, Pf02866	cell organization and biogenesis;other metabolic processes;stress response;transport;developmental processes	non-structural extracellular;other membranes;mitochondrion;other cytoplasmic organelle;other cell component	transporter activity;other molecular function	153409862	151957436	101466935	154179367	157804044	1.64008e+08	1.13929e+08	1.54659e+08	202483910	172856296	234691475	242906204	1.42684e+08	1.84139e+08	2.13494e+08	171034367
P32961	Nitrilase 1 [OS=Arabidopsis thaliana]	0	[GO:0000257]; GO:0016815; GO:0016810; GO:0016787; GO:0003824; GO:0003674 [GO:0005829]; GO:0110165; GO:0005737; GO:0005575; GO:0005622 [GO:0005886]; GO:0016020; GO:0071944; GO:0110165; GO:0005575 [GO:0006807]; GO:0008152; GO:0008150 [GO:0009506]; GO:0005911; GO:0055044; GO:0070161; GO:0110165; GO:0030054; GO:0005575 [GO:0009507]; GO:0009536; GO:0043231; GO:0005737; GO:0043227; GO:0043229; GO:01101…	Pf00795	other metabolic processes;other biological processes	non-structural extracellular;plasma membrane;other membranes;cytosol;other cell component	other molecular function	425306064	442406752	269541848	223150456	403159344	448980180	453810840	416126952	435744276	510127608	500929128	443347112	341895312	408642888	394383496	194614000
O49562	Pyruvate, phosphate dikinase regulatory protein 1, chloroplastic [OS=Arabidopsis thaliana]	0	[GO:0004672]; GO:0016301; GO:0016773; GO:0140096; GO:0006468; GO:0016772; GO:0016310; GO:0003824; GO:0006464; GO:0016740; GO:0006796; GO:0003674; GO:0036211; GO:0044267; GO:0006793; GO:0019538; GO:0043412; GO:0044260; GO:0044237; GO:0043170; GO:0044238; GO:1901564; GO:0008152; GO:0009987; GO:0071704; GO:0006807; GO:0008150 [GO:0004674]; GO:0004672; GO:0016301; GO:0016773; GO:0140096; GO:0006468; …	Pf03618	protein metabolism;other metabolic processes	other cell component	kinase activity;other molecular function	52918854	64322520	40342909	48004840	50064974	60282030	63188835	51056446	23466348	51668736	32977914	7.96274e+07	4.58286e+07	46330058	52191447	7.47078e+06
Q9S7E4	Formate dehydrogenase, chloroplastic/mitochondrial [OS=Arabidopsis thaliana]	0	[GO:0005739]; GO:0043231; GO:0005737; GO:0043227; GO:0043229; GO:0110165; GO:0005622; GO:0043226; GO:0005575 [GO:0008863]; GO:0016620; GO:0016903; GO:0016491; GO:0003824; GO:0003674 [GO:0009326]; GO:1990204; GO:1902494; GO:0032991; GO:0005575 [GO:0009507]; GO:0009536; GO:0043231; GO:0005737; GO:0043227; GO:0043229; GO:0110165; GO:0005622; GO:0043226; GO:0005575 [GO:0009579]; GO:0005622; GO:011016…	Pf00389, Pf02826	other metabolic processes;other biological processes	mitochondrion;other cell component	other molecular function	201757240	180857576	194386172	181703678	266218804	313401828	213703354	232095776	248011384	176851444	243619832	101478896	247467032	294664016	145060458	329581508
P42699	Plastocyanin major isoform, chloroplastic [OS=Arabidopsis thaliana]	0	[GO:0005507]; GO:0046914; GO:0046872; GO:0043169; GO:0043167; GO:0005488; GO:0003674 [GO:0009055]; GO:0016491; GO:0022900; GO:0003824; GO:0006091; GO:0003674; GO:0044237; GO:0008152; GO:0009987; GO:0008150 [GO:0009507]; GO:0009536; GO:0043231; GO:0005737; GO:0043227; GO:0043229; GO:0110165; GO:0005622; GO:0043226; GO:0005575 [GO:0009534]; GO:0031976; GO:0009507; GO:0009579; GO:0031984; GO:0009536…	Pf00127	other metabolic processes;other biological processes	other membranes;other cell component	other molecular function	3147138048	3028352000	2747906816	2652353536	3044791040	3110098176	2887282816	2698877824	5660503808	5603567872	6054918656	3167915648	4384121088	3954134400	4595888128	3226391936
P43287	Aquaporin PIP2-2 [OS=Arabidopsis thaliana]	0	[GO:0003729]; GO:0003723; GO:0003676; GO:0097159; GO:1901363; GO:0005488; GO:0003674 [GO:0005886]; GO:0016020; GO:0071944; GO:0110165; GO:0005575 [GO:0006833]; GO:0042044; GO:0006810; GO:0051234; GO:0051179; GO:0008150 [GO:0009414]; GO:0006950; GO:0009415; GO:0050896; GO:0001101; GO:0009628; GO:0010035; GO:1901700; GO:0008150; GO:0042221 [GO:0009506]; GO:0005911; GO:0055044; GO:0070161; GO:011016…	Pf00230	stress response;transport;other biological processes	plasma membrane;other membranes;other cell component	transporter activity;nucleic acid binding activity	1.34252e+07	1.37905e+07	2.93224e+07	2.90641e+07	28238457	2.70856e+07	2.85706e+07	3.04861e+07	1.21882e+07	2.80568e+07	3.21787e+07	6.97638e+07	2.31837e+07	2.55814e+07	2.23423e+07	1.86053e+07
P51407	60S acidic ribosomal protein P2-1 [OS=Arabidopsis thaliana]	0	[GO:0002182]; GO:0006414; GO:0002181; GO:0034645; GO:0006412; GO:0009059; GO:0044249; GO:0044260; GO:0043043; GO:0044267; GO:0010467; GO:0043170; GO:1901576; GO:0009058; GO:0044237; GO:0006518; GO:0043604; GO:1901566; GO:0019538; GO:0071704; GO:0008152; GO:0009987; GO:0043603; GO:1901564; GO:0044271; GO:0044238; GO:0008150; GO:0034641; GO:0006807 [GO:0003735]; GO:0005198; GO:0003674 [GO:0022625];…	Pf00428	protein metabolism;other metabolic processes	cytosol;translational apparatus	other molecular function	27640322	50336072	42057712	61970540	79714400	87213368	77076584	90235600	63464196	74831816	76800440	38321432	99674240	99895344	81310384	77196440
Q94JQ4	Reactive Intermediate Deaminase A, chloroplastic [OS=Arabidopsis thaliana]	0	[GO:0005739]; GO:0043231; GO:0005737; GO:0043227; GO:0043229; GO:0110165; GO:0005622; GO:0043226; GO:0005575 [GO:0005773]; GO:0043231; GO:0005737; GO:0043227; GO:0043229; GO:0110165; GO:0005622; GO:0043226; GO:0005575 [GO:0008652]; GO:0006520; GO:0046394; GO:1901566; GO:0019752; GO:0044238; GO:1901564; GO:0016053; GO:1901576; GO:0043436; GO:0008152; GO:0006807; GO:0071704; GO:0006082; GO:0044249;…	Pf01042	other metabolic processes;other biological processes	mitochondrion;other cytoplasmic organelle;other cell component	other molecular function	85394430	87957154	79620640	86718528	75557120	73554932	65131464	57210696	114450952	114753306	117650936	117348042	79342774	93181878	78414402	60635336
P25855	Glycine cleavage system H protein 1, mitochondrial [OS=Arabidopsis thaliana]	0	[GO:0005634]; GO:0043231; GO:0043227; GO:0043229; GO:0043226; GO:0005622; GO:0110165; GO:0005575 [GO:0005737]; GO:0110165; GO:0005622; GO:0005575 [GO:0005739]; GO:0043231; GO:0005737; GO:0043227; GO:0043229; GO:0110165; GO:0005622; GO:0043226; GO:0005575 [GO:0005960]; GO:1990204; GO:0005737; GO:1902494; GO:0110165; GO:0005622; GO:0032991; GO:0005575 [GO:0009249]; GO:0018205; GO:0051604; GO:001819…	Pf01597	protein metabolism;other metabolic processes	mitochondrion;nucleus;other cell component		552158008	503113960	491473624	498919536	567531522	560563910	509663076	446938720	710851186	658352556	730873136	364244150	620910952	828203312	724629268	482847196
Q96262	Plasma membrane-associated cation-binding protein 1 [OS=Arabidopsis thaliana]	0	[GO:0005507]; GO:0046914; GO:0046872; GO:0043169; GO:0043167; GO:0005488; GO:0003674 [GO:0005509]; GO:0046872; GO:0043169; GO:0043167; GO:0005488; GO:0003674 [GO:0005516]; GO:0005515; GO:0005488; GO:0003674 [GO:0005546]; GO:0043168; GO:1902936; GO:0043167; GO:1901981; GO:0005488; GO:0035091; GO:0003674; GO:0005543; GO:0008289 [GO:0005547]; GO:0043168; GO:1901981; GO:0043167; GO:0035091; GO:000548…	Pf05558	cell organization and biogenesis;protein metabolism;other metabolic processes;stress response;other biological processes	plasma membrane;other membranes;cytoskeleton;other cytoplasmic organelle;other cell component	cytoskeletal activity;other molecular function	201306252	168252128	170807332	145018352	234381344	215801208	256658560	252465160	170635180	158191320	151707980	143245800	301445940	251128884	205972138	308005996
Q9LPR4	2-isopropylmalate synthase 1, chloroplastic [OS=Arabidopsis thaliana]	0	[GO:0003852]; GO:0046912; GO:0016746; GO:0016740; GO:0003824; GO:0003674 [GO:0009082]; GO:0009081; GO:0016053; GO:1901566; GO:0006520; GO:0006082; GO:0044249; GO:0044283; GO:1901576; GO:1901564; GO:0019752; GO:0044238; GO:0044237; GO:0044281; GO:0071704; GO:0009058; GO:0006807; GO:0043436; GO:0008152; GO:0009987; GO:0008150 [GO:0009098]; GO:0006551; GO:0009082; GO:1901607; GO:0009081; GO:1901605;…	Pf00682, Pf08502	other metabolic processes	other cell component	other molecular function	9.89423e+06	1.38431e+07	1.29724e+07	1.18055e+07	6.87176e+06	8282184	7.42945e+06	7.06794e+06	1.82737e+07	1.92303e+07	1.95254e+07	1.86848e+07	7.93257e+06	9.05792e+06	7.97345e+06	5.2604e+06
Q949U7	Peroxiredoxin-2E, chloroplastic [OS=Arabidopsis thaliana]	0	[GO:0004601]; GO:0016209; GO:0016684; GO:0003674; GO:0098869; GO:0016491; GO:1990748; GO:0003824; GO:0009987; GO:0098754; GO:0097237; GO:0008150; GO:0009636; GO:0070887; GO:0042221; GO:0051716; GO:0050896 [GO:0005737]; GO:0110165; GO:0005622; GO:0005575 [GO:0008379]; GO:0004601; GO:0051920; GO:0016209; GO:0016684; GO:0003674; GO:0098869; GO:0016491; GO:1990748; GO:0003824; GO:0009987; GO:0098754;…	Pf08534	other metabolic processes;stress response;other biological processes	other cell component	other molecular function	169668096	122576730	153816538	103386120	105316704	138659028	157528500	156404322	185747376	202891264	192006416	167060108	215226768	204815052	260704426	246785176
Q03251	Glycine-rich RNA-binding protein 8 [OS=Arabidopsis thaliana]	0	[GO:0000380]; GO:0000398; GO:0000377; GO:0006397; GO:0000375; GO:0006396; GO:0016071; GO:0008380; GO:0016070; GO:0010467; GO:0090304; GO:0043170; GO:0006139; GO:0071704; GO:0006725; GO:0034641; GO:0044238; GO:0046483; GO:1901360; GO:0008152; GO:0044237; GO:0006807; GO:0008150; GO:0009987 [GO:0003723]; GO:0003676; GO:0097159; GO:1901363; GO:0005488; GO:0003674 [GO:0003729]; GO:0003723; GO:0003676;…	Pf00076	RNA metabolism OR transcription;other metabolic processes;stress response;other biological processes	plasma membrane;other membranes;ER/Golgi;nucleus;other cytoplasmic organelle;other cell component	nucleic acid binding activity	61967362	45751706	56664640	51654898	106449276	90747596	98219640	116112156	72284142	72337366	81725416	52940780	99534876	116240860	121480100	108685780
Q05758	Ketol-acid reductoisomerase, chloroplastic [OS=Arabidopsis thaliana]	0	[GO:0004455]; GO:0016616; GO:0016614; GO:0016491; GO:0003824; GO:0003674 [GO:0005507]; GO:0046914; GO:0046872; GO:0043169; GO:0043167; GO:0005488; GO:0003674 [GO:0005618]; GO:0030312; GO:0110165; GO:0071944; GO:0005575 [GO:0005739]; GO:0043231; GO:0005737; GO:0043227; GO:0043229; GO:0110165; GO:0005622; GO:0043226; GO:0005575 [GO:0009097]; GO:0006549; GO:0009082; GO:1901607; GO:0009081; GO:190160…	Pf01450, Pf07991	other metabolic processes;other biological processes	non-structural extracellular;mitochondrion;other cell component	other molecular function	76120112	104201080	56147944	71033352	40704008		33587556	39377052	132095744	148047973	124160032	195617976	45759749	31043474	36552420	30320458
AT1G15140.1	FAD/NAD(P)-binding oxidoreductase	0	[GO:0004324]; GO:0008937; GO:0016731; GO:0016730; GO:0016491; GO:0003824; GO:0003674 [GO:0005507]; GO:0046914; GO:0046872; GO:0043169; GO:0043167; GO:0005488; GO:0003674 [GO:0009507]; GO:0009536; GO:0043231; GO:0005737; GO:0043227; GO:0043229; GO:0110165; GO:0005622; GO:0043226; GO:0005575 [GO:0009570]; GO:0009532; GO:0009507; GO:0110165; GO:0009536; GO:0005575; GO:0043231; GO:0005737; GO:0043227…	Pf00175		other cell component	other molecular function	223344344	214970864	209203644	167062948	226768024	225961176	192471680	201186512	219109248	170817104	171123616	109983040	220907564	310788712	249916364	269292484
P29513	Tubulin beta-5 chain [OS=Arabidopsis thaliana]	0	[GO:0000226]; GO:0007010; GO:0007017; GO:0006996; GO:0009987; GO:0016043; GO:0008150; GO:0071840 [GO:0000278]; GO:0007049; GO:0009987; GO:0008150 [GO:0003729]; GO:0003723; GO:0003676; GO:0097159; GO:1901363; GO:0005488; GO:0003674 [GO:0003924]; GO:0017111; GO:0016462; GO:0016818; GO:0016817; GO:0016787; GO:0003824; GO:0003674 [GO:0005200]; GO:0005198; GO:0007010; GO:0003674; GO:0006996; GO:001604…	Pf00091, Pf03953	cell cycle OR cell proliferation;cell organization and biogenesis;other biological processes	plasma membrane;other membranes;cytoskeleton;other cytoplasmic organelle;other cell component	cytoskeletal activity;nucleic acid binding activity;other molecular function		85214232			5011058	31098192	20601762	34850536	9855201	9954802	7.4139e+06	45117736	126122638	179133008	118619472	142474336
P92549	ATP synthase subunit alpha, mitochondrial [OS=Arabidopsis thaliana]	0	[GO:0005524]; GO:0032559; GO:0035639; GO:0030554; GO:0032555; GO:0043168; GO:1901265; GO:0017076; GO:0032553; GO:0043167; GO:0097159; GO:1901363; GO:0000166; GO:0097367; GO:0005488; GO:0036094; GO:0003674 [GO:0005743]; GO:0019866; GO:0031966; GO:0031090; GO:0031967; GO:0005740; GO:0016020; GO:0043227; GO:0031975; GO:0043229; GO:0005739; GO:0110165; GO:0043226; GO:0005622; GO:0043231; GO:0005737; …	Pf00006, Pf00306, Pf02874	other metabolic processes;transport	other membranes;mitochondrion	transporter activity;other molecular function	384040476	377688692	419381236	315773984	352616840	428738994	447326624	432054772	304228392	310384200	311839060	388921848	297200154	338914704	333585494	251032848
AT2G21530.1	SMAD/FHA domain-containing protein	0	[GO:0003729]; GO:0003723; GO:0003676; GO:0097159; GO:1901363; GO:0005488; GO:0003674 [GO:0009507]; GO:0009536; GO:0043231; GO:0005737; GO:0043227; GO:0043229; GO:0110165; GO:0005622; GO:0043226; GO:0005575 [GO:0009535]; GO:0055035; GO:0009534; GO:0042170; GO:0042651; GO:0031976; GO:0009507; GO:0031090; GO:0009526; GO:0034357; GO:0009579; GO:0031984; GO:0009536; GO:0016020; GO:0043227; GO:0031967;…	Pf00498		other membranes;other cell component	nucleic acid binding activity	409999592	373031356	396588488	328093200	359341864	393700424	279424936	383721408	421019904	415705440	426611792	422522376	566619552	589823768	593861072	508510984
Q9M2D8	Uncharacterized protein At3g61260 [OS=Arabidopsis thaliana]	0	[GO:0005773]; GO:0043231; GO:0005737; GO:0043227; GO:0043229; GO:0110165; GO:0005622; GO:0043226; GO:0005575 [GO:0005886]; GO:0016020; GO:0071944; GO:0110165; GO:0005575 [GO:0009506]; GO:0005911; GO:0055044; GO:0070161; GO:0110165; GO:0030054; GO:0005575 [GO:0009751]; GO:0014070; GO:1901700; GO:0010033; GO:0042221; GO:0050896; GO:0008150 [GO:0051607]; GO:0009615; GO:0140546; GO:0051707; GO:009854…	Pf03763, Pf03766	stress response;other biological processes	plasma membrane;other membranes;other cytoplasmic organelle;other cell component		223004084	198084744	177030120	181079764	101196968	129851228	93473648	100904224	155561896	181603968	180183672	109018288	88232784	208477904	175146908	161477904
Q9LHH7	Bifunctional protein FolD 2 [OS=Arabidopsis thaliana]	0	[GO:0004477]; GO:0019238; GO:0016814; GO:0016810; GO:0016787; GO:0003824; GO:0003674 [GO:0004488]; GO:0004486; GO:0016646; GO:0016645; GO:0016491; GO:0003824; GO:0003674 [GO:0005737]; GO:0110165; GO:0005622; GO:0005575 [GO:0005829]; GO:0110165; GO:0005737; GO:0005575; GO:0005622 [GO:0009507]; GO:0009536; GO:0043231; GO:0005737; GO:0043227; GO:0043229; GO:0110165; GO:0005622; GO:0043226; GO:000557…	Pf00763, Pf02882	other metabolic processes;other biological processes	cytosol;other cell component	other molecular function	22341136	34036234		23386240	23784222	18403812	30898709	6.9872e+06	13019364	17547494	15734506	53836264	18816846	7.14683e+06	23967162	4.25625e+06
AT2G32520.1	alpha/beta-Hydrolases superfamily protein	0	[GO:0005829]; GO:0110165; GO:0005737; GO:0005575; GO:0005622 [GO:0009507]; GO:0009536; GO:0043231; GO:0005737; GO:0043227; GO:0043229; GO:0110165; GO:0005622; GO:0043226; GO:0005575 [GO:0010043]; GO:0010038; GO:0010035; GO:0042221; GO:0050896; GO:0008150 [GO:0016747]; GO:0016746; GO:0016740; GO:0003824; GO:0003674 [GO:0016787]; GO:0003824; GO:0003674	Pf01738	other biological processes	cytosol;other cell component	other molecular function		42202260	26730480				24713256	19688500	37315708	39037900	43032668	100622376	11398518
Q9SFH9	Delta-aminolevulinic acid dehydratase 1, chloroplastic [OS=Arabidopsis thaliana]	0	[GO:0004655]; GO:0016836; GO:0016835; GO:0016829; GO:0003824; GO:0003674 [GO:0005829]; GO:0110165; GO:0005737; GO:0005575; GO:0005622 [GO:0006779]; GO:0006778; GO:0033014; GO:0033013; GO:0018130; GO:0019438; GO:0044271; GO:1901362; GO:1901566; GO:0006725; GO:0046483; GO:1901360; GO:1901564; GO:0044249; GO:0034641; GO:1901576; GO:0044237; GO:0071704; GO:0006807; GO:0009058; GO:0008152; GO:0009987;…	Pf00490	other metabolic processes	cytosol;other cell component	other molecular function	325489816	336610584	289395160	287737872	248237680	308561376	274528716	304730640	292301512	287793512	307730848	518296336	167764564	355629200	204365904	223526712
Q9M8D3	Probable phosphoribosylformylglycinamidine synthase, chloroplastic/mitochondrial [OS=Arabidopsis thaliana]	0	[GO:0004642]; GO:0016884; GO:0016879; GO:0016874; GO:0003824; GO:0003674 [GO:0005524]; GO:0032559; GO:0035639; GO:0030554; GO:0032555; GO:0043168; GO:1901265; GO:0017076; GO:0032553; GO:0043167; GO:0097159; GO:1901363; GO:0000166; GO:0097367; GO:0005488; GO:0036094; GO:0003674 [GO:0005739]; GO:0043231; GO:0005737; GO:0043227; GO:0043229; GO:0110165; GO:0005622; GO:0043226; GO:0005575 [GO:0006189]…	Pf02769, Pf13507, Pf18072, Pf18076	other metabolic processes;developmental processes	mitochondrion;other cell component	other molecular function	31274852	38921164	28008430	39361066	60225806	38986569		63930372	44720524	28803420	49138200	57539367	28989566	25027180	34656016	2.81023e+07
Q9T043	60S ribosomal protein L14-2 [OS=Arabidopsis thaliana]	0	[GO:0003723]; GO:0003676; GO:0097159; GO:1901363; GO:0005488; GO:0003674 [GO:0003729]; GO:0003723; GO:0003676; GO:0097159; GO:1901363; GO:0005488; GO:0003674 [GO:0003735]; GO:0005198; GO:0003674 [GO:0005730]; GO:0043232; GO:0031981; GO:0043228; GO:0043229; GO:0070013; GO:0005634; GO:0043226; GO:0005622; GO:0043233; GO:0043231; GO:0110165; GO:0031974; GO:0043227; GO:0005575 [GO:0005773]; GO:004323…	Pf01929	protein metabolism;other metabolic processes;other biological processes	other membranes;cytosol;ER/Golgi;translational apparatus;nucleus;other cytoplasmic organelle;other cell component	nucleic acid binding activity;other molecular function	142935248	123714808	158224064	97600448	174203776	164944656	165872000	167244800	138017632	120947000	134950240	129709928	108539408	172849664	184495424	121177256
Q9FT52	ATP synthase subunit d, mitochondrial [OS=Arabidopsis thaliana]	0	[GO:0000274]; GO:0045265; GO:0098800; GO:0000276; GO:0098796; GO:0045263; GO:0098798; GO:0005743; GO:0005753; GO:0032991; GO:0016020; GO:0033177; GO:0005622; GO:0045259; GO:0005739; GO:0019866; GO:0031966; GO:0005575; GO:0110165; GO:0016469; GO:0043231; GO:0005737; GO:0031090; GO:0031967; GO:0005740; GO:0043227; GO:0043229; GO:0031975; GO:0043226 [GO:0000276]; GO:0045263; GO:0098800; GO:0005753; …	Pf05873	other metabolic processes;transport	other membranes;cytosol;mitochondrion;translational apparatus;nucleus;other cytoplasmic organelle;other cell component	transporter activity;other molecular function	236132484	259571292	262052752	273135152	271016568	259788544	213805412	216399860	249409756	230067156	283683524	335561148	267911624	518870232	331777464	378000776
Q9SAC6	Alpha-glucan water dikinase 1, chloroplastic [OS=Arabidopsis thaliana]	0	[GO:0003729]; GO:0003723; GO:0003676; GO:0097159; GO:1901363; GO:0005488; GO:0003674 [GO:0005524]; GO:0032559; GO:0035639; GO:0030554; GO:0032555; GO:0043168; GO:1901265; GO:0017076; GO:0032553; GO:0043167; GO:0097159; GO:1901363; GO:0000166; GO:0097367; GO:0005488; GO:0036094; GO:0003674 [GO:0005739]; GO:0043231; GO:0005737; GO:0043227; GO:0043229; GO:0110165; GO:0005622; GO:0043226; GO:0005575 …	Pf01326	other metabolic processes;stress response;other biological processes	mitochondrion;other cell component	nucleic acid binding activity;kinase activity;other molecular function	17617858	19618430	34831256	33894824	19698088	46322354	34899644	39625909	19516922	27039046	31312004	109244888	21450358	49017209	24678274	32596306
Q01667	Chlorophyll a-b binding protein 6, chloroplastic [OS=Arabidopsis thaliana]	0	[GO:0003729]; GO:0003723; GO:0003676; GO:0097159; GO:1901363; GO:0005488; GO:0003674 [GO:0009409]; GO:0006950; GO:0009266; GO:0050896; GO:0009628; GO:0008150 [GO:0009416]; GO:0009314; GO:0009628; GO:0050896; GO:0008150 [GO:0009507]; GO:0009536; GO:0043231; GO:0005737; GO:0043227; GO:0043229; GO:0110165; GO:0005622; GO:0043226; GO:0005575 [GO:0009522]; GO:0009521; GO:0098796; GO:0034357; GO:003299…	Pf00504	protein metabolism;other metabolic processes;stress response;other biological processes	other membranes;other cell component	nucleic acid binding activity;other molecular function	1429667200	1248630592	1075510336	1145933072	507679912	481871216	533637600	556495584	620480432	661345856	678822752	478040344	982216160	1254959072	1076458576	872650640
P53492	Actin-7 [OS=Arabidopsis thaliana]	0	[GO:0005200]; GO:0005198; GO:0007010; GO:0003674; GO:0006996; GO:0016043; GO:0071840; GO:0009987; GO:0008150 [GO:0005524]; GO:0032559; GO:0035639; GO:0030554; GO:0032555; GO:0043168; GO:1901265; GO:0017076; GO:0032553; GO:0043167; GO:0097159; GO:1901363; GO:0000166; GO:0097367; GO:0005488; GO:0036094; GO:0003674 [GO:0005618]; GO:0030312; GO:0110165; GO:0071944; GO:0005575 [GO:0005730]; GO:0043232…	Pf00022	cell organization and biogenesis;stress response;transport;developmental processes;other biological processes	plasma membrane;other membranes;cytosol;cytoskeleton;mitochondrion;nucleus;other cell component	cytoskeletal activity;other molecular function	48116544	34758564	82509804	132740596	21298582	112572972	239184088	246294056	57621174	127739840	125522940	77993560	218675792	218051968	112483104	131448160
Q9LXX5	PsbP domain-containing protein 6, chloroplastic [OS=Arabidopsis thaliana]	0	[GO:0005509]; GO:0046872; GO:0043169; GO:0043167; GO:0005488; GO:0003674 [GO:0009507]; GO:0009536; GO:0043231; GO:0005737; GO:0043227; GO:0043229; GO:0110165; GO:0005622; GO:0043226; GO:0005575 [GO:0009534]; GO:0031976; GO:0009507; GO:0009579; GO:0031984; GO:0009536; GO:0005622; GO:0110165; GO:0043227; GO:0043229; GO:0043231; GO:0005737; GO:0005575; GO:0043226 [GO:0009543]; GO:0031978; GO:0009534…	Pf01789	other metabolic processes	other membranes;other cell component	other molecular function	131890848	103219912	194024056	147189964	164411076	144017732	99779784	88509328	172520696	168197632	180275088	222151544	182696448	187137024	176523112	142787860
Q42592	L-ascorbate peroxidase S, chloroplastic/mitochondrial [OS=Arabidopsis thaliana]	0	[GO:0000302]; GO:0006979; GO:1901700; GO:0006950; GO:0042221; GO:0050896; GO:0008150 [GO:0004601]; GO:0016209; GO:0016684; GO:0003674; GO:0098869; GO:0016491; GO:1990748; GO:0003824; GO:0009987; GO:0098754; GO:0097237; GO:0008150; GO:0009636; GO:0070887; GO:0042221; GO:0051716; GO:0050896 [GO:0005739]; GO:0043231; GO:0005737; GO:0043227; GO:0043229; GO:0110165; GO:0005622; GO:0043226; GO:0005575 …	Pf00141	other metabolic processes;stress response;other biological processes	mitochondrion;other cell component	other molecular function	374641856	299184848	260642104	305607020	265923822	333228560	296323732	221192808	387703472	340590836	405829976	500202364	270122980	367012788	290067688	286016464
Q05431	L-ascorbate peroxidase 1, cytosolic [OS=Arabidopsis thaliana]	0	[GO:0000302]; GO:0006979; GO:1901700; GO:0006950; GO:0042221; GO:0050896; GO:0008150 [GO:0004601]; GO:0016209; GO:0016684; GO:0003674; GO:0098869; GO:0016491; GO:1990748; GO:0003824; GO:0009987; GO:0098754; GO:0097237; GO:0008150; GO:0009636; GO:0070887; GO:0042221; GO:0051716; GO:0050896 [GO:0005618]; GO:0030312; GO:0110165; GO:0071944; GO:0005575 [GO:0005794]; GO:0043231; GO:0005737; GO:0012505…	Pf00141	other metabolic processes;stress response;developmental processes;other biological processes	plasma membrane;other membranes;cytosol;ER/Golgi;other cell component	other molecular function	631943494	654156576	563606376	604148074	578175392	550285698	543688686	519480024	542058460	446404180	600760882	933046884	564898808	589372626	524811792	625066276
Q02971	Cinnamyl alcohol dehydrogenase 7 [OS=Arabidopsis thaliana]	0	[GO:0008270]; GO:0046914; GO:0046872; GO:0043169; GO:0043167; GO:0005488; GO:0003674 [GO:0009617]; GO:0051707; GO:0043207; GO:0044419; GO:0009605; GO:0009607; GO:0008150; GO:0050896 [GO:0009809]; GO:0009699; GO:0009808; GO:0009698; GO:0019438; GO:0044550; GO:1901362; GO:0006725; GO:0019748; GO:1901360; GO:0044249; GO:0009058; GO:1901576; GO:0044237; GO:0008152; GO:0071704; GO:0009987; GO:0008150 …	Pf00107, Pf08240	other metabolic processes;other biological processes		other molecular function	109362352	125000064	102887768	98878536	118347184	109003944	127403136	100328976	218685600	215879792	236544480	280327328	155366976	158509888	141228144	105866104
Q9ZTZ7	K(+) efflux antiporter 1, chloroplastic [OS=Arabidopsis thaliana]	0	[GO:0009507]; GO:0009536; GO:0043231; GO:0005737; GO:0043227; GO:0043229; GO:0110165; GO:0005622; GO:0043226; GO:0005575 [GO:0009658]; GO:0009657; GO:0006996; GO:0016043; GO:0071840; GO:0009987; GO:0008150 [GO:0009941]; GO:0009526; GO:0009507; GO:0031967; GO:0009536; GO:0031975; GO:0043227; GO:0043229; GO:0043231; GO:0005737; GO:0110165; GO:0043226; GO:0005622; GO:0005575 [GO:0010109]; GO:0031323…	Pf00999, Pf02254	cell organization and biogenesis;transport;other biological processes	other membranes;other cell component	transporter activity	2.23834e+07	2.28291e+07	17801926	2.21637e+07	2.26503e+07	2.40583e+07	30515864	2.38749e+07	2.39952e+07	3.09626e+07	3.42361e+07	3.7689e+07	18996522	2.57901e+07	25961650	2.41338e+07
Q03250	Glycine-rich RNA-binding protein 7 [OS=Arabidopsis thaliana]	0	[GO:0000380]; GO:0000398; GO:0000377; GO:0006397; GO:0000375; GO:0006396; GO:0016071; GO:0008380; GO:0016070; GO:0010467; GO:0090304; GO:0043170; GO:0006139; GO:0071704; GO:0006725; GO:0034641; GO:0044238; GO:0046483; GO:1901360; GO:0008152; GO:0044237; GO:0006807; GO:0008150; GO:0009987 [GO:0003676]; GO:0097159; GO:1901363; GO:0005488; GO:0003674 [GO:0003690]; GO:0003677; GO:0003676; GO:0097159;…	Pf00076	cell organization and biogenesis;RNA metabolism OR transcription;other metabolic processes;stress response;transport;developmental processes;other biological processes	cytosol;nucleus;other cytoplasmic organelle;other cell component	nucleic acid binding activity		21337818		16304744	31685830	23863720	26749906	40584220	26832808	17225874	17770370	11813126			25807324	21811184
P25702	Acyl carrier protein 3, chloroplastic [OS=Arabidopsis thaliana]	0	[GO:0000036]; GO:0044620; GO:0140414; GO:0006633; GO:0051192; GO:0140104; GO:0006631; GO:0008610; GO:0072330; GO:0005488; GO:0003674; GO:0032787; GO:0044255; GO:0006629; GO:1901576; GO:0046394; GO:0019752; GO:0044237; GO:0044238; GO:0071704; GO:0009058; GO:0016053; GO:0043436; GO:0008152; GO:0009987; GO:0006082; GO:0044249; GO:0044283; GO:0008150; GO:0044281 [GO:0009507]; GO:0009536; GO:0043231; …	Pf00550	other metabolic processes	other cell component	other molecular function	11325031	11024990	9202196	10016042	6.79005e+06	7.15138e+06	7.48646e+06	5878658	21997344	21318926	19691828	7.75427e+06	12279249	12652675	12050580	8784687
O81826	Probable histone H2A.3 [OS=Arabidopsis thaliana]	0	[GO:0000786]; GO:0032993; GO:0044815; GO:0000785; GO:0032991; GO:0110165; GO:0005694; GO:0005575; GO:0043232; GO:0043228; GO:0043229; GO:0043226; GO:0005622 [GO:0003677]; GO:0003676; GO:0097159; GO:1901363; GO:0005488; GO:0003674 [GO:0005634]; GO:0043231; GO:0043227; GO:0043229; GO:0043226; GO:0005622; GO:0110165; GO:0005575 [GO:0006342]; GO:0031497; GO:0045814; GO:0070828; GO:0006333; GO:0022607…	Pf00125, Pf16211	cell organization and biogenesis	nucleus;other cell component	nucleic acid binding activity;other molecular function	163532272	139847056	187706024	205187144	128483756	154341880	137665728	149861056	188615600	205800000	202138716	302836472	181234736	248176728	206255176	181181600
O23016	Probable voltage-gated potassium channel subunit beta [OS=Arabidopsis thaliana]	0	[GO:0005244]; GO:0015075; GO:0022832; GO:0022857; GO:0034220; GO:0022836; GO:0005215; GO:0055085; GO:0006811; GO:0015267; GO:0003674; GO:0006810; GO:0009987; GO:0022803; GO:0051234; GO:0008150; GO:0051179 [GO:0005886]; GO:0016020; GO:0071944; GO:0110165; GO:0005575 [GO:0006813]; GO:0030001; GO:0006812; GO:0006811; GO:0006810; GO:0051234; GO:0051179; GO:0008150 [GO:0009506]; GO:0005911; GO:0055044…	Pf00248	transport;other biological processes	plasma membrane;other membranes;other cell component	transporter activity;other molecular function	186614758	185712482	143751752	158103396	193224116	182292804	172137628	173687326	179221900	209162566	219411190	499093872	131538350	191623100	204124746	147854950
Q9STS7	Chloroplastic lipocalin [OS=Arabidopsis thaliana]	0	[GO:0006629]; GO:0044238; GO:0071704; GO:0008152; GO:0008150 [GO:0006979]; GO:0006950; GO:0050896; GO:0008150 [GO:0009408]; GO:0006950; GO:0009266; GO:0050896; GO:0009628; GO:0008150 [GO:0009414]; GO:0006950; GO:0009415; GO:0050896; GO:0001101; GO:0009628; GO:0010035; GO:1901700; GO:0008150; GO:0042221 [GO:0009507]; GO:0009536; GO:0043231; GO:0005737; GO:0043227; GO:0043229; GO:0110165; GO:000562…	Pf08212	other metabolic processes;stress response;developmental processes;other biological processes	other membranes;other cell component	other molecular function	9507168	11003910	8.26718e+06	6.53357e+06	7.36185e+06	8547590	4.26125e+06	6038551	12418471	11776093	13197971	20924606	10150310	9947190	8390014	4236806
Q9SF40	60S ribosomal protein L4-1 [OS=Arabidopsis thaliana]	0	[GO:0003723]; GO:0003676; GO:0097159; GO:1901363; GO:0005488; GO:0003674 [GO:0003729]; GO:0003723; GO:0003676; GO:0097159; GO:1901363; GO:0005488; GO:0003674 [GO:0003735]; GO:0005198; GO:0003674 [GO:0005618]; GO:0030312; GO:0110165; GO:0071944; GO:0005575 [GO:0005730]; GO:0043232; GO:0031981; GO:0043228; GO:0043229; GO:0070013; GO:0005634; GO:0043226; GO:0005622; GO:0043233; GO:0043231; GO:011016…	Pf00573, Pf14374	protein metabolism;other metabolic processes	plasma membrane;other membranes;cytosol;translational apparatus;nucleus;other cytoplasmic organelle;other cell component	nucleic acid binding activity;other molecular function	163460696	143564276	128092800	126202268	87089292	151404072	104202932	116221596	126740932	146932232	102064840	122793016	125707452	37273752	110678812
Q9SMT7	Oxalate--CoA ligase [OS=Arabidopsis thaliana]	0	[GO:0005524]; GO:0032559; GO:0035639; GO:0030554; GO:0032555; GO:0043168; GO:1901265; GO:0017076; GO:0032553; GO:0043167; GO:0097159; GO:1901363; GO:0000166; GO:0097367; GO:0005488; GO:0036094; GO:0003674 [GO:0005737]; GO:0110165; GO:0005622; GO:0005575 [GO:0006631]; GO:0032787; GO:0044255; GO:0019752; GO:0006629; GO:0044237; GO:0043436; GO:0044238; GO:0071704; GO:0008152; GO:0009987; GO:0006082;…	Pf00501, Pf13193	other metabolic processes;stress response;developmental processes;other biological processes	non-structural extracellular;other cell component	other molecular function	212995812	212749396	173974776	196147972	99762176	129104566	94883368	135494508	232026344	268779560	240406436	337322032	158198032	209770832	150257096	53016032
P83755	Photosystem II protein D1 [OS=Arabidopsis thaliana]	0	[GO:0003729]; GO:0003723; GO:0003676; GO:0097159; GO:1901363; GO:0005488; GO:0003674 [GO:0005506]; GO:0046914; GO:0046872; GO:0043169; GO:0043167; GO:0005488; GO:0003674 [GO:0009507]; GO:0009536; GO:0043231; GO:0005737; GO:0043227; GO:0043229; GO:0110165; GO:0005622; GO:0043226; GO:0005575 [GO:0009523]; GO:0009521; GO:0098796; GO:0034357; GO:0032991; GO:0016020; GO:0009579; GO:0005575; GO:0110165…	Pf00124	protein metabolism;other metabolic processes;stress response	other membranes;other cell component	nucleic acid binding activity;other molecular function	6228241344	5913923040	7280173616	8087621152	7370119088	7070402416	8848857072	9060253632	5544583072	5185748208	5811571408	4274443952	6995286880	4857454832	6068884008	5720246512
Q9SH69	6-phosphogluconate dehydrogenase, decarboxylating 1, chloroplastic [OS=Arabidopsis thaliana]	0	[GO:0004616]; GO:0016616; GO:0016614; GO:0016491; GO:0003824; GO:0003674 [GO:0005829]; GO:0110165; GO:0005737; GO:0005575; GO:0005622 [GO:0008114]; GO:0016616; GO:0016614; GO:0016491; GO:0003824; GO:0003674 [GO:0009051]; GO:0006740; GO:0051156; GO:0006098; GO:0006091; GO:0006739; GO:0006796; GO:0019637; GO:1901135; GO:0044237; GO:0008152; GO:0006793; GO:0071704; GO:0009987; GO:0008150 [GO:0009507…	Pf00393, Pf03446	other metabolic processes	cytosol;other cell component	other molecular function	15596717	19825566	13851887	5.76757e+06	14386897	8695643	13736304	11463411	17744644	18714450	14055179	9275159	9115661	9046218	6142043	6319589
AT4G38220.2	Peptidase M20/M25/M40 family protein	0	[GO:0004046]; GO:0016811; GO:0016810; GO:0016787; GO:0003824; GO:0003674 [GO:0005737]; GO:0110165; GO:0005622; GO:0005575 [GO:0005773]; GO:0043231; GO:0005737; GO:0043227; GO:0043229; GO:0110165; GO:0005622; GO:0043226; GO:0005575 [GO:0005783]; GO:0043231; GO:0005737; GO:0012505; GO:0043227; GO:0043229; GO:0110165; GO:0005622; GO:0043226; GO:0005575 [GO:0005794]; GO:0043231; GO:0005737; GO:001250…	Pf01546, Pf07687	other metabolic processes;other biological processes	ER/Golgi;other cytoplasmic organelle;other cell component	other molecular function	62208206	75350104	91397746	81011442	90649012	78180920	70968738	95269212	94906632	110459132	120701512	105423020	88179292	48109700	115109848	90404852
Q5GM68	Phosphoenolpyruvate carboxylase 2 [OS=Arabidopsis thaliana]	0	[GO:0005737]; GO:0110165; GO:0005622; GO:0005575 [GO:0005829]; GO:0110165; GO:0005737; GO:0005575; GO:0005622 [GO:0005886]; GO:0016020; GO:0071944; GO:0110165; GO:0005575 [GO:0006099]; GO:0044238; GO:0009060; GO:0008152; GO:0045333; GO:0008150; GO:0015980; GO:0006091; GO:0044237; GO:0009987 [GO:0008964]; GO:0004611; GO:0016831; GO:0016830; GO:0016829; GO:0003824; GO:0003674 [GO:0009506]; GO:00059…	Pf00311	other metabolic processes;developmental processes	non-structural extracellular;plasma membrane;other membranes;cytosol;other cell component	other molecular function	378414438	359652068	243257512	289530893	2.35984e+08	238301173	198520308	194117021	233704791	1.79847e+08	237501664	189884934	182085555	184196722	175422086	160508949
Q9LR33	60S ribosomal protein L27a-2 [OS=Arabidopsis thaliana]	0	[GO:0003729]; GO:0003723; GO:0003676; GO:0097159; GO:1901363; GO:0005488; GO:0003674 [GO:0003735]; GO:0005198; GO:0003674 [GO:0005730]; GO:0043232; GO:0031981; GO:0043228; GO:0043229; GO:0070013; GO:0005634; GO:0043226; GO:0005622; GO:0043233; GO:0043231; GO:0110165; GO:0031974; GO:0043227; GO:0005575 [GO:0006412]; GO:0034645; GO:0043043; GO:0044267; GO:0010467; GO:0009059; GO:0044249; GO:0044260…	Pf00828	protein metabolism;other metabolic processes;developmental processes	cytosol;translational apparatus;nucleus;other cell component	nucleic acid binding activity;other molecular function	156001772	108405228	143983336	164892858	160883496	152738600	138585232	133475590	141250086	1.48654e+08	196802780	204671204	121270270	155332814	136367234	62653930
Q9LJL3	Presequence protease 1, chloroplastic/mitochondrial [OS=Arabidopsis thaliana]	0	[GO:0004222]; GO:0004175; GO:0008237; GO:0008233; GO:0016787; GO:0140096; GO:0006508; GO:0003824; GO:0019538; GO:0003674; GO:0043170; GO:0044238; GO:1901564; GO:0071704; GO:0008152; GO:0006807; GO:0008150 [GO:0005739]; GO:0043231; GO:0005737; GO:0043227; GO:0043229; GO:0110165; GO:0005622; GO:0043226; GO:0005575 [GO:0005759]; GO:0070013; GO:0005739; GO:0043233; GO:0043229; GO:0043231; GO:0005737;…	Pf00675, Pf05193, Pf08367	protein metabolism;other metabolic processes;other biological processes	non-structural extracellular;mitochondrion;other cell component	other molecular function	72395688	59290500	67647280	77345792	52442964	44054968	37361272	50597020	60072120	58576836	63843800	40389000	60163920	72570448	75789736	57960756
P81760	Thylakoid lumenal 17.4 kDa protein, chloroplastic [OS=Arabidopsis thaliana]	0	[GO:0009543]; GO:0031978; GO:0009534; GO:0031977; GO:0031976; GO:0009507; GO:0110165; GO:0009579; GO:0031984; GO:0009536; GO:0005575; GO:0005622; GO:0043227; GO:0043229; GO:0043231; GO:0005737; GO:0043226	Pf13599		other cell component		127972932	102627592	93172392	84573408	112003392	112654210	100370728	105372730	75576208	91805456	91741560	72839178	143901474	161283536	103748968	151816598
Q8LE52	Glutathione S-transferase DHAR3, chloroplastic [OS=Arabidopsis thaliana]	0	[GO:0004364]; GO:0016765; GO:0016740; GO:0003824; GO:0003674 [GO:0009507]; GO:0009536; GO:0043231; GO:0005737; GO:0043227; GO:0043229; GO:0110165; GO:0005622; GO:0043226; GO:0005575 [GO:0009570]; GO:0009532; GO:0009507; GO:0110165; GO:0009536; GO:0005575; GO:0043231; GO:0005737; GO:0043227; GO:0043229; GO:0005622; GO:0043226 [GO:0009941]; GO:0009526; GO:0009507; GO:0031967; GO:0009536; GO:0031975…	Pf13410, Pf13417	protein metabolism;other metabolic processes;developmental processes;other biological processes	other cell component	other molecular function	1129167424	1308143200	1091811616	1033767392	1178710336	1287958112	1118997248	1064341280	940555616	973025344	966178112	894124352	1418572704	1245948480	820295648	1248204800
Q8VYK6	40S ribosomal protein S4-3 [OS=Arabidopsis thaliana]	0	[GO:0003723]; GO:0003676; GO:0097159; GO:1901363; GO:0005488; GO:0003674 [GO:0003735]; GO:0005198; GO:0003674 [GO:0005730]; GO:0043232; GO:0031981; GO:0043228; GO:0043229; GO:0070013; GO:0005634; GO:0043226; GO:0005622; GO:0043233; GO:0043231; GO:0110165; GO:0031974; GO:0043227; GO:0005575 [GO:0005737]; GO:0110165; GO:0005622; GO:0005575 [GO:0005829]; GO:0110165; GO:0005737; GO:0005575; GO:000562…	Pf00467, Pf00900, Pf01479, Pf08071, Pf16121	protein metabolism;other metabolic processes	cytosol;translational apparatus;nucleus;other cell component	nucleic acid binding activity;other molecular function	95514532	113140728	61111060	97074026	85241704	116715994	84707768	94049840	76166436	77476332	94259404	58715332	105555404	34526056	79040412	33229096
Q56WD9	3-ketoacyl-CoA thiolase 2, peroxisomal [OS=Arabidopsis thaliana]	0	[GO:0003988]; GO:0016408; GO:0016747; GO:0016746; GO:0016740; GO:0003824; GO:0003674 [GO:0005730]; GO:0043232; GO:0031981; GO:0043228; GO:0043229; GO:0070013; GO:0005634; GO:0043226; GO:0005622; GO:0043233; GO:0043231; GO:0110165; GO:0031974; GO:0043227; GO:0005575 [GO:0005739]; GO:0043231; GO:0005737; GO:0043227; GO:0043229; GO:0110165; GO:0005622; GO:0043226; GO:0005575 [GO:0005774]; GO:0098588…	Pf00108, Pf02803	cell organization and biogenesis;other metabolic processes;stress response;other biological processes	other membranes;mitochondrion;nucleus;other cytoplasmic organelle	other molecular function	101748216	139482604	120012568	146982396	175366068	190886568	251618528	253483576	133050034	104816396	160243304	325787536	202053792	223120528	137163672	112661076
Q96251	ATP synthase subunit O, mitochondrial [OS=Arabidopsis thaliana]	0	[GO:0000274]; GO:0045265; GO:0098800; GO:0000276; GO:0098796; GO:0045263; GO:0098798; GO:0005743; GO:0005753; GO:0032991; GO:0016020; GO:0033177; GO:0005622; GO:0045259; GO:0005739; GO:0019866; GO:0031966; GO:0005575; GO:0110165; GO:0016469; GO:0043231; GO:0005737; GO:0031090; GO:0031967; GO:0005740; GO:0043227; GO:0043229; GO:0031975; GO:0043226 [GO:0005739]; GO:0043231; GO:0005737; GO:0043227; …	Pf00213	other metabolic processes;transport	plasma membrane;other membranes;mitochondrion;other cell component	transporter activity;other molecular function	8643591	15441100	1.1064e+07	20037911	6.6746e+06	3.49604e+06	4.32824e+06	4.13435e+06	13045542	8.2091e+06	5155396	53743797	7.70052e+06	8.82777e+06	4.83029e+06	8.7519e+06
Q9ZUC1	NADPH-dependent alkenal/one oxidoreductase, chloroplastic [OS=Arabidopsis thaliana]	0	[GO:0008270]; GO:0046914; GO:0046872; GO:0043169; GO:0043167; GO:0005488; GO:0003674 [GO:0009409]; GO:0006950; GO:0009266; GO:0050896; GO:0009628; GO:0008150 [GO:0009507]; GO:0009536; GO:0043231; GO:0005737; GO:0043227; GO:0043229; GO:0110165; GO:0005622; GO:0043226; GO:0005575 [GO:0009570]; GO:0009532; GO:0009507; GO:0110165; GO:0009536; GO:0005575; GO:0043231; GO:0005737; GO:0043227; GO:0043229…	Pf08240, Pf13602	stress response	non-structural extracellular;other cell component	other molecular function	191618776	166162382	172728690	179087120	175656768	214227136	251707250	270593984	262449872	258914300	277625836	326567904	244909040	302505452	280933140	324371746
P31414	Pyrophosphate-energized vacuolar membrane proton pump 1 [OS=Arabidopsis thaliana]	0	[GO:0000325]; GO:0005773; GO:0043231; GO:0005737; GO:0043227; GO:0043229; GO:0110165; GO:0005622; GO:0043226; GO:0005575 [GO:0003729]; GO:0003723; GO:0003676; GO:0097159; GO:1901363; GO:0005488; GO:0003674 [GO:0004427]; GO:0016462; GO:0016818; GO:0016817; GO:0016787; GO:0003824; GO:0003674 [GO:0005739]; GO:0043231; GO:0005737; GO:0043227; GO:0043229; GO:0110165; GO:0005622; GO:0043226; GO:0005575…	Pf03030	cell organization and biogenesis;other metabolic processes;stress response;transport;developmental processes;other biological processes	plasma membrane;other membranes;mitochondrion;ER/Golgi;other cytoplasmic organelle;other cell component	transporter activity;nucleic acid binding activity;other molecular function	756750544	873029056	717442880	665148976	716742336	813667808	799499744	782031616	604052720	479615072	534216016	431160472	446247376	685635648	630827968	500219824
Q8L7C9	Glutathione S-transferase U20 [OS=Arabidopsis thaliana]	0	[GO:0004364]; GO:0016765; GO:0016740; GO:0003824; GO:0003674 [GO:0005634]; GO:0043231; GO:0043227; GO:0043229; GO:0043226; GO:0005622; GO:0110165; GO:0005575 [GO:0005737]; GO:0110165; GO:0005622; GO:0005575 [GO:0005829]; GO:0110165; GO:0005737; GO:0005575; GO:0005622 [GO:0006749]; GO:0006518; GO:0006575; GO:0006790; GO:0043603; GO:1901564; GO:0044237; GO:0034641; GO:0006807; GO:0071704; GO:000815…	Pf02798, Pf13410	other metabolic processes;other biological processes	non-structural extracellular;cytosol;nucleus;other cell component	other molecular function	170900530	156199132	104376022	109036730	194752700	158078543	167083021	208451484	87271180	93031524	109118494	25255520	1.05563e+08	228288908	164981280	122528012
Q949P3	Damage-control phosphatase At2g17340 [OS=Arabidopsis thaliana]	0	[GO:0004594]; GO:0016301; GO:0016773; GO:0016772; GO:0016310; GO:0016740; GO:0006796; GO:0003824; GO:0006793; GO:0003674; GO:0044237; GO:0008152; GO:0009987; GO:0008150 [GO:0005634]; GO:0043231; GO:0043227; GO:0043229; GO:0043226; GO:0005622; GO:0110165; GO:0005575 [GO:0015937]; GO:0009152; GO:0015936; GO:0034030; GO:0034033; GO:0006164; GO:0009150; GO:0009260; GO:0033875; GO:0034032; GO:0033866;…	Pf01937	other metabolic processes	nucleus	kinase activity;other molecular function	59559754	56170274	23381328	5.57121e+07	67608504	77734544	42941096	39391184	49341192	53119275	77529432	90367024	50129972	33846556	37261772	35298448
Q39172	NADPH-dependent oxidoreductase 2-alkenal reductase [OS=Arabidopsis thaliana]	0	[GO:0005634]; GO:0043231; GO:0043227; GO:0043229; GO:0043226; GO:0005622; GO:0110165; GO:0005575 [GO:0005654]; GO:0110165; GO:0031981; GO:0005575; GO:0070013; GO:0005634; GO:0043233; GO:0043229; GO:0043231; GO:0031974; GO:0043226; GO:0005622; GO:0043227 [GO:0005829]; GO:0110165; GO:0005737; GO:0005575; GO:0005622 [GO:0006979]; GO:0006950; GO:0050896; GO:0008150 [GO:0016491]; GO:0003824; GO:000367…	Pf00107, Pf16884	stress response;other biological processes	cytosol;nucleus	other molecular function	18994478	22518532	29490152	31942088	43575196	35010020	25874604	35878068	48761972	42685312	44680924	64664408	18693896	40930212	34463608	35465684
Q42564	L-ascorbate peroxidase 3 [OS=Arabidopsis thaliana]	0	[GO:0000302]; GO:0006979; GO:1901700; GO:0006950; GO:0042221; GO:0050896; GO:0008150 [GO:0004601]; GO:0016209; GO:0016684; GO:0003674; GO:0098869; GO:0016491; GO:1990748; GO:0003824; GO:0009987; GO:0098754; GO:0097237; GO:0008150; GO:0009636; GO:0070887; GO:0042221; GO:0051716; GO:0050896 [GO:0005739]; GO:0043231; GO:0005737; GO:0043227; GO:0043229; GO:0110165; GO:0005622; GO:0043226; GO:0005575 …	Pf00141	other metabolic processes;stress response;other biological processes	other membranes;mitochondrion;other cytoplasmic organelle;other cell component	other molecular function	145097516	136140536	169103752	135523028	160453696	235770472	138957524	179787736	137077604	117413352	137230564	345272640	114688960	205048144	159663160	164978864
Q9LVJ1	Subtilisin-like protease SBT1.4 [OS=Arabidopsis thaliana]	0	[GO:0004252]; GO:0004175; GO:0008236; GO:0008233; GO:0017171; GO:0016787; GO:0140096; GO:0006508; GO:0003824; GO:0019538; GO:0003674; GO:0043170; GO:0044238; GO:1901564; GO:0071704; GO:0008152; GO:0006807; GO:0008150 [GO:0005773]; GO:0043231; GO:0005737; GO:0043227; GO:0043229; GO:0110165; GO:0005622; GO:0043226; GO:0005575 [GO:0005774]; GO:0098588; GO:0005773; GO:0031090; GO:0043231; GO:0005737;…	Pf00082, Pf02225, Pf05922, Pf17766	protein metabolism;developmental processes	non-structural extracellular;other membranes;other cytoplasmic organelle	other molecular function	118286728	142411232	131200178	151675020	104625476	91731376	80827992	105515352	147380038	189100512	228503274	192658202	162950918	168946908	125903848	127855656
Q8W585	ATP-dependent zinc metalloprotease FTSH 8, chloroplastic [OS=Arabidopsis thaliana]	0	[GO:0004176]; GO:0008233; GO:0140657; GO:0016787; GO:0140096; GO:0006508; GO:0003674; GO:0003824; GO:0019538; GO:0043170; GO:0044238; GO:1901564; GO:0071704; GO:0008152; GO:0006807; GO:0008150 [GO:0004222]; GO:0004175; GO:0008237; GO:0008233; GO:0016787; GO:0140096; GO:0006508; GO:0003824; GO:0019538; GO:0003674; GO:0043170; GO:0044238; GO:1901564; GO:0071704; GO:0008152; GO:0006807; GO:0008150 […	Pf00004, Pf01434, Pf06480, Pf17862	protein metabolism;other metabolic processes	other membranes;other cell component	other molecular function	27734230	32616452	55310668	41317132	35576496	24870528	25279344	28996718	20674166	41211016	24009866	29046366	44689476	52331704	50868752	45488824
P56791	50S ribosomal protein L2, chloroplastic [OS=Arabidopsis thaliana]	0	[GO:0002181]; GO:0006412; GO:0034645; GO:0043043; GO:0044267; GO:0010467; GO:0009059; GO:0044249; GO:0044260; GO:0006518; GO:0043604; GO:1901566; GO:0019538; GO:0043170; GO:1901576; GO:0009058; GO:0044237; GO:0043603; GO:1901564; GO:0044271; GO:0044238; GO:0071704; GO:0008152; GO:0009987; GO:0034641; GO:0006807; GO:0008150 [GO:0003723]; GO:0003676; GO:0097159; GO:1901363; GO:0005488; GO:0003674 […	Pf00181, Pf03947	protein metabolism;other metabolic processes	cytosol;translational apparatus;other cell component	nucleic acid binding activity;other molecular function	134908048	142923436	92452808	117003080	99052096	120153936	111657184	113172128	168390040	151955368	122334868	357557232	87025216	106803864	89965032	101444752
Q8H112	PGR5-like protein 1A, chloroplastic [OS=Arabidopsis thaliana]	0	[GO:0009507]; GO:0009536; GO:0043231; GO:0005737; GO:0043227; GO:0043229; GO:0110165; GO:0005622; GO:0043226; GO:0005575 [GO:0009534]; GO:0031976; GO:0009507; GO:0009579; GO:0031984; GO:0009536; GO:0005622; GO:0110165; GO:0043227; GO:0043229; GO:0043231; GO:0005737; GO:0005575; GO:0043226 [GO:0009535]; GO:0055035; GO:0009534; GO:0042170; GO:0042651; GO:0031976; GO:0009507; GO:0031090; GO:0009526;…		other metabolic processes	other membranes;other cell component	other molecular function	232619420	188872668	242553532	208057568	239140784	250396280	257244844	183733616	321029232	242192892	227264554	415732232	254818128	319276568	236466236	170980964
Q8RY11	Aminopeptidase P2 [OS=Arabidopsis thaliana]	0	[GO:0009507]; GO:0009536; GO:0043231; GO:0005737; GO:0043227; GO:0043229; GO:0110165; GO:0005622; GO:0043226; GO:0005575 [GO:0009570]; GO:0009532; GO:0009507; GO:0110165; GO:0009536; GO:0005575; GO:0043231; GO:0005737; GO:0043227; GO:0043229; GO:0005622; GO:0043226 [GO:0046872]; GO:0043169; GO:0043167; GO:0005488; GO:0003674 [GO:0070006]; GO:0004177; GO:0008235; GO:0008238; GO:0008237; GO:0008233…	Pf00557, Pf01321, Pf16188, Pf16189	protein metabolism	other cell component	other molecular function	57069284	56066568	43880372	42103932	31730232	13891892	17413080	27349144	61253876	75210208	81652864	41907724	24964654	33740316	24917242	23116208
Q9C5D0	CBS domain-containing protein CBSX2, chloroplastic [OS=Arabidopsis thaliana]	0	[GO:0009507]; GO:0009536; GO:0043231; GO:0005737; GO:0043227; GO:0043229; GO:0110165; GO:0005622; GO:0043226; GO:0005575 [GO:0009570]; GO:0009532; GO:0009507; GO:0110165; GO:0009536; GO:0005575; GO:0043231; GO:0005737; GO:0043227; GO:0043229; GO:0005622; GO:0043226 [GO:0045454]; GO:0019725; GO:0050794; GO:0009987; GO:0042592; GO:0050789; GO:0008150; GO:0065008; GO:0065007	Pf00571	other biological processes	other cell component		48978644	51849558	57017112	30513702	40632792	69088946	48370012	56979962	56367468	50765477	50122366	101321128	26811562		45180367
Q9LVV5	Thylakoid lumenal 15.0 kDa protein 2, chloroplastic [OS=Arabidopsis thaliana]	0	[GO:0009507]; GO:0009536; GO:0043231; GO:0005737; GO:0043227; GO:0043229; GO:0110165; GO:0005622; GO:0043226; GO:0005575 [GO:0009543]; GO:0031978; GO:0009534; GO:0031977; GO:0031976; GO:0009507; GO:0110165; GO:0009579; GO:0031984; GO:0009536; GO:0005575; GO:0005622; GO:0043227; GO:0043229; GO:0043231; GO:0005737; GO:0043226 [GO:0009579]; GO:0005622; GO:0110165; GO:0005575 [GO:0031977]; GO:0110165…			other cell component		148379592	119294708	173665944	157547336	58014156	75700800	52055580	58531880	89545444	104811004	107655924	99812324	168626656	189484312	142743332	192031616
P93004	Aquaporin PIP2-7 [OS=Arabidopsis thaliana]	0	[GO:0003729]; GO:0003723; GO:0003676; GO:0097159; GO:1901363; GO:0005488; GO:0003674 [GO:0005634]; GO:0043231; GO:0043227; GO:0043229; GO:0043226; GO:0005622; GO:0110165; GO:0005575 [GO:0005773]; GO:0043231; GO:0005737; GO:0043227; GO:0043229; GO:0110165; GO:0005622; GO:0043226; GO:0005575 [GO:0005886]; GO:0016020; GO:0071944; GO:0110165; GO:0005575 [GO:0009506]; GO:0005911; GO:0055044; GO:007016…	Pf00230	transport;other biological processes	plasma membrane;other membranes;nucleus;other cytoplasmic organelle;other cell component	transporter activity;nucleic acid binding activity	10687784	10779383	5.01185e+06	11109136	9262827	10130737	10279048	9171221	8784066	9049375	3.98587e+06	11200616	6.6005e+06	7684032	7369332	5.14414e+06
Q42601	Carbamoyl-phosphate synthase large chain, chloroplastic [OS=Arabidopsis thaliana]	0	[GO:0004088]; GO:0016884; GO:0016879; GO:0016874; GO:0003824; GO:0003674 [GO:0005524]; GO:0032559; GO:0035639; GO:0030554; GO:0032555; GO:0043168; GO:1901265; GO:0017076; GO:0032553; GO:0043167; GO:0097159; GO:1901363; GO:0000166; GO:0097367; GO:0005488; GO:0036094; GO:0003674 [GO:0005737]; GO:0110165; GO:0005622; GO:0005575 [GO:0005951]; GO:1902494; GO:0005737; GO:0032991; GO:0110165; GO:0005622…	Pf02142, Pf02786, Pf02787	other metabolic processes;stress response	other cell component	other molecular function	9.29209e+06	7.71808e+06	1.62568e+07	1.83525e+07	1.65281e+07	1.73717e+07	14977525	1.56824e+07	26722645	2.56899e+07	2.77446e+07	4.73285e+07	1.56962e+07	1.49065e+07	1.60274e+07	1.27455e+07
Q9SGC1	Probable phosphoglucomutase, cytoplasmic 2 [OS=Arabidopsis thaliana]	0	[GO:0000287]; GO:0046872; GO:0043169; GO:0043167; GO:0005488; GO:0003674 [GO:0004614]; GO:0016868; GO:0016866; GO:0016853; GO:0003824; GO:0003674 [GO:0005829]; GO:0110165; GO:0005737; GO:0005575; GO:0005622 [GO:0005975]; GO:0044238; GO:0071704; GO:0008152; GO:0008150 [GO:0006006]; GO:0019318; GO:0005996; GO:0005975; GO:0044281; GO:0044238; GO:0071704; GO:0008152; GO:0008150 [GO:0046872]; GO:00431…	Pf00408, Pf02878, Pf02879, Pf02880	other metabolic processes	cytosol	other molecular function	37529532	53936268	56654212	53939868	65016564	68847088	67592280	60624924	93651048	89836736	114246400	94893712	57588252	62787952	63726792	61813956
O22773	Thylakoid lumenal 16.5 kDa protein, chloroplastic [OS=Arabidopsis thaliana]	0	[GO:0009507]; GO:0009536; GO:0043231; GO:0005737; GO:0043227; GO:0043229; GO:0110165; GO:0005622; GO:0043226; GO:0005575 [GO:0009534]; GO:0031976; GO:0009507; GO:0009579; GO:0031984; GO:0009536; GO:0005622; GO:0110165; GO:0043227; GO:0043229; GO:0043231; GO:0005737; GO:0005575; GO:0043226 [GO:0009535]; GO:0055035; GO:0009534; GO:0042170; GO:0042651; GO:0031976; GO:0009507; GO:0031090; GO:0009526;…		protein metabolism;other metabolic processes	other membranes;other cell component		252933874	279420743	237033306	291620961	155782176	162524880	183060961	211375541	246204276	222415234	275621488	169915396	297144362	399025282	329225398	281231239
P59259	Histone H4 [OS=Arabidopsis thaliana]	0	[GO:0000786]; GO:0032993; GO:0044815; GO:0000785; GO:0032991; GO:0110165; GO:0005694; GO:0005575; GO:0043232; GO:0043228; GO:0043229; GO:0043226; GO:0005622 [GO:0003677]; GO:0003676; GO:0097159; GO:1901363; GO:0005488; GO:0003674 [GO:0005634]; GO:0043231; GO:0043227; GO:0043229; GO:0043226; GO:0005622; GO:0110165; GO:0005575 [GO:0005730]; GO:0043232; GO:0031981; GO:0043228; GO:0043229; GO:0070013…	Pf15511	cell organization and biogenesis;stress response	plasma membrane;other membranes;cytosol;nucleus;other cytoplasmic organelle;other cell component	nucleic acid binding activity;other molecular function	376954368	348216248	437017296	356445392	350074936	312512376	343969096	343934624	246731664	231941864	230221832	297729704	528661968	468457600	434802576	489013760
P21240	Chaperonin 60 subunit beta 1, chloroplastic [OS=Arabidopsis thaliana]	0	[GO:0003729]; GO:0003723; GO:0003676; GO:0097159; GO:1901363; GO:0005488; GO:0003674 [GO:0005524]; GO:0032559; GO:0035639; GO:0030554; GO:0032555; GO:0043168; GO:1901265; GO:0017076; GO:0032553; GO:0043167; GO:0097159; GO:1901363; GO:0000166; GO:0097367; GO:0005488; GO:0036094; GO:0003674 [GO:0005886]; GO:0016020; GO:0071944; GO:0110165; GO:0005575 [GO:0006457]; GO:0009987; GO:0008150 [GO:0008219…	Pf00118	stress response;other biological processes	non-structural extracellular;plasma membrane;other membranes;cytosol;translational apparatus;other cell component	nucleic acid binding activity;other molecular function	258740968	290671768	247803928	231607848	305002272	303658792	154892864	166349712	158060128	131626100	161962032	130953084	122428572	214196704	172595704	118731560
Q9CA67	Geranylgeranyl diphosphate reductase, chloroplastic [OS=Arabidopsis thaliana]	0	[GO:0009507]; GO:0009536; GO:0043231; GO:0005737; GO:0043227; GO:0043229; GO:0110165; GO:0005622; GO:0043226; GO:0005575 [GO:0009534]; GO:0031976; GO:0009507; GO:0009579; GO:0031984; GO:0009536; GO:0005622; GO:0110165; GO:0043227; GO:0043229; GO:0043231; GO:0005737; GO:0005575; GO:0043226 [GO:0009535]; GO:0055035; GO:0009534; GO:0042170; GO:0042651; GO:0031976; GO:0009507; GO:0031090; GO:0009526;…	Pf07992	other metabolic processes	other membranes;other cell component	other molecular function	429165440	495396272	247789648	304467784	310995176	384994816	392555072	374851056	355535216	330780216	371530192	425519128	235824256	171201440	257124404	186845840
O04603	50S ribosomal protein L5, chloroplastic [OS=Arabidopsis thaliana]	0	[GO:0003723]; GO:0003676; GO:0097159; GO:1901363; GO:0005488; GO:0003674 [GO:0003729]; GO:0003723; GO:0003676; GO:0097159; GO:1901363; GO:0005488; GO:0003674 [GO:0003735]; GO:0005198; GO:0003674 [GO:0005840]; GO:0043232; GO:0043228; GO:0043229; GO:0043226; GO:0005622; GO:0110165; GO:0005575 [GO:0006412]; GO:0034645; GO:0043043; GO:0044267; GO:0010467; GO:0009059; GO:0044249; GO:0044260; GO:000651…	Pf00281, Pf00673	protein metabolism;other metabolic processes	cytosol;translational apparatus;other cell component	nucleic acid binding activity;other molecular function	129879620	93291088	79863172	120069524	92187208	116891580	117271752	94965072	110300332	122988860	119724400	70680936	78768772	87819752	117760072	87406524
Q9ZPI5	Peroxisomal fatty acid beta-oxidation multifunctional protein MFP2 [OS=Arabidopsis thaliana]	0	[GO:0003857]; GO:0016616; GO:0016614; GO:0016491; GO:0003824; GO:0003674 [GO:0004165]; GO:0016863; GO:0016860; GO:0016853; GO:0003824; GO:0003674 [GO:0004300]; GO:0016836; GO:0016835; GO:0016829; GO:0003824; GO:0003674 [GO:0005618]; GO:0030312; GO:0110165; GO:0071944; GO:0005575 [GO:0005730]; GO:0043232; GO:0031981; GO:0043228; GO:0043229; GO:0070013; GO:0005634; GO:0043226; GO:0005622; GO:004323…	Pf00378, Pf00725, Pf02737	other metabolic processes	nucleus;other cytoplasmic organelle;other cell component	other molecular function
Q9S795	Betaine aldehyde dehydrogenase 1, chloroplastic [OS=Arabidopsis thaliana]	0	[GO:0005618]; GO:0030312; GO:0110165; GO:0071944; GO:0005575 [GO:0005829]; GO:0110165; GO:0005737; GO:0005575; GO:0005622 [GO:0008802]; GO:0004029; GO:0004030; GO:0016620; GO:0016903; GO:0016491; GO:0003824; GO:0003674 [GO:0009414]; GO:0006950; GO:0009415; GO:0050896; GO:0001101; GO:0009628; GO:0010035; GO:1901700; GO:0008150; GO:0042221 [GO:0009507]; GO:0009536; GO:0043231; GO:0005737; GO:004322…	Pf00171	other metabolic processes;stress response	cytosol;other cell component	other molecular function	85757614	84950220	109215696	120266944	105491376	119538312	164673168	162469136	72855512	60778433	95697712	123811928	120359568	116946090	116752448	106559242
Q9SK50	Protein TIC 55, chloroplastic [OS=Arabidopsis thaliana]	0	[GO:0009507]; GO:0009536; GO:0043231; GO:0005737; GO:0043227; GO:0043229; GO:0110165; GO:0005622; GO:0043226; GO:0005575 [GO:0009706]; GO:0009528; GO:0031969; GO:0019866; GO:0042170; GO:0009941; GO:0031090; GO:0031967; GO:0009526; GO:0009507; GO:0016020; GO:0043227; GO:0031975; GO:0043229; GO:0009536; GO:0110165; GO:0043226; GO:0005622; GO:0043231; GO:0005737; GO:0005575 [GO:0009941]; GO:0009526;…	Pf00355, Pf08417	transport	other membranes;other cell component	other molecular function	69960544	64313744	86404016	67485304	100123152	78862944	145727920	97641808	44989028	60300476	49145460	73561656	110902776	130775272	92140224	100857472
O22609	Protease Do-like 1, chloroplastic [OS=Arabidopsis thaliana]	0	[GO:0004252]; GO:0004175; GO:0008236; GO:0008233; GO:0017171; GO:0016787; GO:0140096; GO:0006508; GO:0003824; GO:0019538; GO:0003674; GO:0043170; GO:0044238; GO:1901564; GO:0071704; GO:0008152; GO:0006807; GO:0008150 [GO:0005634]; GO:0043231; GO:0043227; GO:0043229; GO:0043226; GO:0005622; GO:0110165; GO:0005575 [GO:0008236]; GO:0008233; GO:0017171; GO:0016787; GO:0140096; GO:0006508; GO:0003824;…	Pf13180, Pf13365	protein metabolism;other metabolic processes	other membranes;nucleus;other cell component	other molecular function	133935960	126048316	194712624	158641820	206974744	205182832	173680408	193308928	149418428	155684792	155716728	337830520	269331936	351965392	237944960	266180840
P20649	ATPase 1, plasma membrane-type [OS=Arabidopsis thaliana]	0	[GO:0000287]; GO:0046872; GO:0043169; GO:0043167; GO:0005488; GO:0003674 [GO:0005524]; GO:0032559; GO:0035639; GO:0030554; GO:0032555; GO:0043168; GO:1901265; GO:0017076; GO:0032553; GO:0043167; GO:0097159; GO:1901363; GO:0000166; GO:0097367; GO:0005488; GO:0036094; GO:0003674 [GO:0005634]; GO:0043231; GO:0043227; GO:0043229; GO:0043226; GO:0005622; GO:0110165; GO:0005575 [GO:0005773]; GO:0043231…	Pf00122, Pf00690, Pf00702	stress response;transport;other biological processes	plasma membrane;other membranes;ER/Golgi;nucleus;other cytoplasmic organelle;other cell component	transporter activity;other molecular function	271690638	316023936	299785436	303442296	344810532	341309120	280335424	306843712	151735938	149234894	159161368	197044068	197420598	183102178	159472700	184394346
Q0WP12	Thiocyanate methyltransferase 1 [OS=Arabidopsis thaliana]	0	[GO:0005886]; GO:0016020; GO:0071944; GO:0110165; GO:0005575 [GO:0006952]; GO:0006950; GO:0050896; GO:0008150 [GO:0008757]; GO:0008168; GO:0016741; GO:0016740; GO:0003824; GO:0003674 [GO:0018708]; GO:0008172; GO:0008757; GO:0008168; GO:0016741; GO:0016740; GO:0003824; GO:0003674 [GO:0019762]; GO:0016145; GO:0019759; GO:0019760; GO:1901565; GO:0016143; GO:0044273; GO:1901658; GO:0019757; GO:190156…	Pf05724	other metabolic processes;stress response	plasma membrane;other membranes	other molecular function	107711590	126620488	164852696	191514576	152213440	157993234	136934784	135436608	132929560	149391284	147104040	80629912	131063580	177560308	149783668	126436424
Q9SSA5	Peptidyl-prolyl cis-trans isomerase CYP38, chloroplastic [OS=Arabidopsis thaliana]	0	[GO:0003755]; GO:0016859; GO:0140096; GO:0000413; GO:0016853; GO:0003824; GO:0018208; GO:0003674; GO:0018193; GO:0006464; GO:0036211; GO:0044267; GO:0019538; GO:0043412; GO:0044260; GO:0043170; GO:0044238; GO:1901564; GO:0044237; GO:0071704; GO:0008152; GO:0006807; GO:0009987; GO:0008150 [GO:0009507]; GO:0009536; GO:0043231; GO:0005737; GO:0043227; GO:0043229; GO:0110165; GO:0005622; GO:0043226; …	Pf00160	protein metabolism;other metabolic processes;stress response	other membranes;other cell component	other molecular function	186146288	181626976	212785552	232915088	179192848	161330464	184905408	184983200	278563392	291072992	274749280	242078240	192942960	221483920	180943296	165700640
AT5G19440.1	NAD(P)-binding Rossmann-fold superfamily protein	0	[GO:0003824]; GO:0003674 [GO:0004022]; GO:0018455; GO:0016616; GO:0016614; GO:0016491; GO:0003824; GO:0003674 [GO:0005794]; GO:0043231; GO:0005737; GO:0012505; GO:0043227; GO:0043229; GO:0110165; GO:0005622; GO:0043226; GO:0005575 [GO:0005829]; GO:0110165; GO:0005737; GO:0005575; GO:0005622 [GO:0005886]; GO:0016020; GO:0071944; GO:0110165; GO:0005575 [GO:0009506]; GO:0005911; GO:0055044; GO:00701…	Pf01370		plasma membrane;other membranes;cytosol;ER/Golgi;other cell component	other molecular function	2.5674e+06	2.63984e+06	1.40585e+06	1.41718e+06	859998	658951	916015	349295	488963	364159	499262	1.25736e+06	810903	1.52713e+06	903130	247575
O82660	Photosystem II stability/assembly factor HCF136, chloroplastic [OS=Arabidopsis thaliana]	0	[GO:0009507]; GO:0009536; GO:0043231; GO:0005737; GO:0043227; GO:0043229; GO:0110165; GO:0005622; GO:0043226; GO:0005575 [GO:0009523]; GO:0009521; GO:0098796; GO:0034357; GO:0032991; GO:0016020; GO:0009579; GO:0005575; GO:0110165; GO:0005622 [GO:0009533]; GO:0009534; GO:0009570; GO:0031976; GO:0009507; GO:0009532; GO:0009579; GO:0031984; GO:0009536; GO:0110165; GO:0005622; GO:0043227; GO:0043229;…	Pf14870	cell organization and biogenesis;other metabolic processes;other biological processes	other membranes;other cell component		127406756	185775644	119657944	135217620	123241264	190783800	109129396	201295888	102915144	97796920	138108738	140498960	183562380	229931564	157463220	155335052
O81439	Probable plastid-lipid-associated protein 1, chloroplastic [OS=Arabidopsis thaliana]	0	[GO:0005634]; GO:0043231; GO:0043227; GO:0043229; GO:0043226; GO:0005622; GO:0110165; GO:0005575 [GO:0009409]; GO:0006950; GO:0009266; GO:0050896; GO:0009628; GO:0008150 [GO:0009507]; GO:0009536; GO:0043231; GO:0005737; GO:0043227; GO:0043229; GO:0110165; GO:0005622; GO:0043226; GO:0005575 [GO:0009534]; GO:0031976; GO:0009507; GO:0009579; GO:0031984; GO:0009536; GO:0005622; GO:0110165; GO:0043227…	Pf04755	stress response;other biological processes	other membranes;nucleus;other cell component		17707314	66123460	77523444	72955206	75350448	85274572	64949372	74075260	66834904	44458446	69968732	112759428	115775524	80222174	126935180	83619032
Q9M1X0	Ribosome-recycling factor, chloroplastic [OS=Arabidopsis thaliana]	0	[GO:0005507]; GO:0046914; GO:0046872; GO:0043169; GO:0043167; GO:0005488; GO:0003674 [GO:0005739]; GO:0043231; GO:0005737; GO:0043227; GO:0043229; GO:0110165; GO:0005622; GO:0043226; GO:0005575 [GO:0006412]; GO:0034645; GO:0043043; GO:0044267; GO:0010467; GO:0009059; GO:0044249; GO:0044260; GO:0006518; GO:0043604; GO:1901566; GO:0019538; GO:0043170; GO:1901576; GO:0009058; GO:0044237; GO:0043603;…	Pf01765	cell organization and biogenesis;protein metabolism;other metabolic processes;stress response;developmental processes	mitochondrion;other cell component	translation activity;other molecular function	432951344	466953328	366916192	392203560	306943880	359783696	382723328	185741224	195026064	247181064	268635416	610949592	43371452	123631008	97460656	127934352
O23680	Translocase of chloroplast 33, chloroplastic [OS=Arabidopsis thaliana]	0	[GO:0003924]; GO:0017111; GO:0016462; GO:0016818; GO:0016817; GO:0016787; GO:0003824; GO:0003674 [GO:0005525]; GO:0032561; GO:0035639; GO:0019001; GO:0032555; GO:0043168; GO:1901265; GO:0017076; GO:0032553; GO:0043167; GO:0097159; GO:1901363; GO:0000166; GO:0097367; GO:0005488; GO:0036094; GO:0003674 [GO:0006886]; GO:0015031; GO:0046907; GO:0034613; GO:0045184; GO:0071702; GO:0071705; GO:0006810;…	Pf04548	transport	other membranes;other cell component	transporter activity;other molecular function	584504	467939		215996					1315338	1.03427e+06	1.25627e+06	1.95832e+06
Q9LUT2	S-adenosylmethionine synthase 4 [OS=Arabidopsis thaliana]	0	[GO:0003729]; GO:0003723; GO:0003676; GO:0097159; GO:1901363; GO:0005488; GO:0003674 [GO:0004478]; GO:0016765; GO:0016740; GO:0003824; GO:0003674 [GO:0005524]; GO:0032559; GO:0035639; GO:0030554; GO:0032555; GO:0043168; GO:1901265; GO:0017076; GO:0032553; GO:0043167; GO:0097159; GO:1901363; GO:0000166; GO:0097367; GO:0005488; GO:0036094; GO:0003674 [GO:0005618]; GO:0030312; GO:0110165; GO:0071944…	Pf00438, Pf02772, Pf02773	other metabolic processes;stress response	plasma membrane;other membranes;nucleus;other cell component	nucleic acid binding activity;other molecular function	156953056	145494544	150629328	99769144	148292288	203162928	230788096	160745104	162767344	157283488	201331440	337327392	53662068	66242468	81206352	85579944
Q9SEU8	Thioredoxin M2, chloroplastic [OS=Arabidopsis thaliana]	0	[GO:0005737]; GO:0110165; GO:0005622; GO:0005575 [GO:0005829]; GO:0110165; GO:0005737; GO:0005575; GO:0005622 [GO:0006662]; GO:0018904; GO:0044281; GO:0071704; GO:0008152; GO:0008150 [GO:0008047]; GO:0030234; GO:0098772; GO:0050790; GO:0003674; GO:0065009; GO:0065007; GO:0008150 [GO:0009507]; GO:0009536; GO:0043231; GO:0005737; GO:0043227; GO:0043229; GO:0110165; GO:0005622; GO:0043226; GO:000557…	Pf00085	other metabolic processes;other biological processes	other membranes;cytosol;other cell component	enzyme regulator activity;other molecular function	168221456	139974864	138625264	141601760	125773296	139510272	119588648	136105040	101930568	99987192	104755328	78297784	141515552	182943616	189620768	130236312
P46077	14-3-3-like protein GF14 phi [OS=Arabidopsis thaliana]	0	[GO:0005634]; GO:0043231; GO:0043227; GO:0043229; GO:0043226; GO:0005622; GO:0110165; GO:0005575 [GO:0005737]; GO:0110165; GO:0005622; GO:0005575	Pf00244		nucleus;other cell component					33372148		23156260			23827610	26185538	23005784					23522976
Q84P23	4-coumarate--CoA ligase-like 9 [OS=Arabidopsis thaliana]	0	[GO:0004321]; GO:0016408; GO:0016747; GO:0016746; GO:0016740; GO:0003824; GO:0003674 [GO:0005524]; GO:0032559; GO:0035639; GO:0030554; GO:0032555; GO:0043168; GO:1901265; GO:0017076; GO:0032553; GO:0043167; GO:0097159; GO:1901363; GO:0000166; GO:0097367; GO:0005488; GO:0036094; GO:0003674 [GO:0005777]; GO:0042579; GO:0043231; GO:0005737; GO:0043227; GO:0043229; GO:0110165; GO:0005622; GO:0043226;…	Pf00501, Pf13193	other metabolic processes	other cytoplasmic organelle	other molecular function	5742363	6.93433e+06	4.42495e+06	3.62902e+06	1.23721e+06	1.84869e+06	2.06824e+06	1.38347e+06		6345565		2.97636e+06	1.60326e+06	2.05779e+06	1.98504e+06	2.45299e+06
Q94BT0	Sucrose-phosphate synthase 1 [OS=Arabidopsis thaliana]	0	[GO:0005829]; GO:0110165; GO:0005737; GO:0005575; GO:0005622 [GO:0005886]; GO:0016020; GO:0071944; GO:0110165; GO:0005575 [GO:0005986]; GO:0005985; GO:0046351; GO:0005984; GO:0009312; GO:0034637; GO:0009311; GO:0044262; GO:0016051; GO:0044249; GO:0005975; GO:0044237; GO:1901576; GO:0009058; GO:0044238; GO:0071704; GO:0008152; GO:0009987; GO:0008150 [GO:0009506]; GO:0005911; GO:0055044; GO:0070161…	Pf00534, Pf05116	other metabolic processes;transport	plasma membrane;other membranes;cytosol;other cell component	other molecular function	16627239	15345503	16422862	9823680	20556730	20409336	22583980	19826960	33582000	40360324	41135864	50789964	24695192	28727338	27700930	23705986
Q9ZU52	Fructose-bisphosphate aldolase 3, chloroplastic [OS=Arabidopsis thaliana]	0	[GO:0004332]; GO:0016832; GO:0016830; GO:0016829; GO:0003824; GO:0003674 [GO:0005739]; GO:0043231; GO:0005737; GO:0043227; GO:0043229; GO:0110165; GO:0005622; GO:0043226; GO:0005575 [GO:0005829]; GO:0110165; GO:0005737; GO:0005575; GO:0005622 [GO:0006094]; GO:0006006; GO:0019319; GO:0019318; GO:0046364; GO:0005996; GO:0016051; GO:0044283; GO:0005975; GO:0044281; GO:1901576; GO:0009058; GO:0044238…	Pf00274	other metabolic processes;stress response;other biological processes	cytosol;mitochondrion;other cell component	other molecular function	32626774	31082500	31491842	25386676		48467280		30479778	33706956	46289612	43460308	34162772		27408218	29637502	23400622
P42643	14-3-3-like protein GF14 chi [OS=Arabidopsis thaliana]	0	[GO:0005634]; GO:0043231; GO:0043227; GO:0043229; GO:0043226; GO:0005622; GO:0110165; GO:0005575 [GO:0005737]; GO:0110165; GO:0005622; GO:0005575 [GO:0019222]; GO:0050789; GO:0065007; GO:0008150	Pf00244	other biological processes	nucleus;other cell component		2519165	3.23424e+06	1983493	1.7484e+06	1.6999e+08	1.71343e+08	2.31981e+08	2.41877e+08	2.24476e+08	221823563	235650675	2.74116e+08	1.78737e+08	2.06238e+08	1.6057e+08	2.13876e+08
AT2G03420.1	unknown protein; Has 38 Blast hits to 38 proteins in 17 species: Archae - 0; Bacteria - 0; Metazoa - 0; Fungi - 0; Plants - 38; Viruses - 0; Other Eukaryotes - 0 (source: NCBI BLink).	0						69542712	55675364	76372768	63918332	58285764	38279156	57190684	58944724	83281848	62757484	74438440	55200928	76998816	93424912	64925456	122764008
P25873	50S ribosomal protein L15, chloroplastic [OS=Arabidopsis thaliana]	0	[GO:0000311]; GO:0000315; GO:0009547; GO:0015934; GO:0000313; GO:0009532; GO:0044391; GO:0005840; GO:0043226; GO:0110165; GO:0009536; GO:1990904; GO:0043232; GO:0005575; GO:0043231; GO:0005737; GO:0032991; GO:0043228; GO:0043229; GO:0043227; GO:0005622 [GO:0003729]; GO:0003723; GO:0003676; GO:0097159; GO:1901363; GO:0005488; GO:0003674 [GO:0003735]; GO:0005198; GO:0003674 [GO:0006412]; GO:0034645…	Pf00828	protein metabolism;other metabolic processes	cytosol;translational apparatus;other cell component	nucleic acid binding activity;other molecular function	194270312	178056528	194713560	208986328	179021016	214990920	213421336	208872688	174816744	197416464	163651476	195157952	214272720	224714832	191552568	234242144
Q94AM1	Organellar oligopeptidase A, chloroplastic/mitochondrial [OS=Arabidopsis thaliana]	0	[GO:0004222]; GO:0004175; GO:0008237; GO:0008233; GO:0016787; GO:0140096; GO:0006508; GO:0003824; GO:0019538; GO:0003674; GO:0043170; GO:0044238; GO:1901564; GO:0071704; GO:0008152; GO:0006807; GO:0008150 [GO:0005759]; GO:0070013; GO:0005739; GO:0043233; GO:0043229; GO:0043231; GO:0005737; GO:0031974; GO:0043226; GO:0005622; GO:0043227; GO:0110165; GO:0005575 [GO:0005829]; GO:0110165; GO:0005737;…	Pf01432, Pf19310	protein metabolism;other metabolic processes	cytosol;mitochondrion;other cell component	other molecular function					13598429	6863667	5192382	5.9342e+06	22072392			23011916	4.82912e+06	9516289	3.55934e+06	3622565
Q9S714	Photosystem I reaction center subunit IV B, chloroplastic [OS=Arabidopsis thaliana]	0	[GO:0009507]; GO:0009536; GO:0043231; GO:0005737; GO:0043227; GO:0043229; GO:0110165; GO:0005622; GO:0043226; GO:0005575 [GO:0009534]; GO:0031976; GO:0009507; GO:0009579; GO:0031984; GO:0009536; GO:0005622; GO:0110165; GO:0043227; GO:0043229; GO:0043231; GO:0005737; GO:0005575; GO:0043226 [GO:0009535]; GO:0055035; GO:0009534; GO:0042170; GO:0042651; GO:0031976; GO:0009507; GO:0031090; GO:0009526;…	Pf02427	other metabolic processes	other membranes;other cell component	other molecular function	247566368	278267416	366501760	334960608	406468034	428823458	409943596	389257416	341328700	273236620	349163304	172988304	265909080	336986398	260348016	279460240
Q8S9L5	Trigger factor-like protein TIG, Chloroplastic [OS=Arabidopsis thaliana]	0	[GO:0003729]; GO:0003723; GO:0003676; GO:0097159; GO:1901363; GO:0005488; GO:0003674 [GO:0003755]; GO:0016859; GO:0140096; GO:0000413; GO:0016853; GO:0003824; GO:0018208; GO:0003674; GO:0018193; GO:0006464; GO:0036211; GO:0044267; GO:0019538; GO:0043412; GO:0044260; GO:0043170; GO:0044238; GO:1901564; GO:0044237; GO:0071704; GO:0008152; GO:0006807; GO:0009987; GO:0008150 [GO:0006457]; GO:0009987;…	Pf05697, Pf05698	protein metabolism;other metabolic processes;transport;other biological processes	other cell component	translation activity;nucleic acid binding activity;other molecular function	179920804	161775420	167165076	156179548	182447464	154447956	176959144	162674128	116177340	117142684	133360820	178112152	161890180	210106024	163093004	163769752
Q9SJL8	S-adenosylmethionine synthase 3 [OS=Arabidopsis thaliana]	0	[GO:0004478]; GO:0016765; GO:0016740; GO:0003824; GO:0003674 [GO:0005524]; GO:0032559; GO:0035639; GO:0030554; GO:0032555; GO:0043168; GO:1901265; GO:0017076; GO:0032553; GO:0043167; GO:0097159; GO:1901363; GO:0000166; GO:0097367; GO:0005488; GO:0036094; GO:0003674 [GO:0005634]; GO:0043231; GO:0043227; GO:0043229; GO:0043226; GO:0005622; GO:0110165; GO:0005575 [GO:0005737]; GO:0110165; GO:0005622…	Pf00438, Pf02772, Pf02773	other metabolic processes;other biological processes	plasma membrane;other membranes;cytosol;nucleus;other cell component	other molecular function	310712320	361310752	375316960	412543456	347527936	437312704	381342080	426734688	141667536	157813040	174080304	164416704	211111280	194055936	206161840	220410000
O80504	10 kDa chaperonin 2, chloroplastic [OS=Arabidopsis thaliana]	0	[GO:0005524]; GO:0032559; GO:0035639; GO:0030554; GO:0032555; GO:0043168; GO:1901265; GO:0017076; GO:0032553; GO:0043167; GO:0097159; GO:1901363; GO:0000166; GO:0097367; GO:0005488; GO:0036094; GO:0003674 [GO:0005759]; GO:0070013; GO:0005739; GO:0043233; GO:0043229; GO:0043231; GO:0005737; GO:0031974; GO:0043226; GO:0005622; GO:0043227; GO:0110165; GO:0005575 [GO:0006457]; GO:0009987; GO:0008150 …	Pf00166	other biological processes	mitochondrion;other cell component	other molecular function	67903400	95533736	40878136	47650200	83632968	105904912	64977828	40711396	112987152	106236152	97185048	105178776	60017868	102726136	28749362	106438496
Q9SD76	Alpha-glucan phosphorylase 2, cytosolic [OS=Arabidopsis thaliana]	0	[GO:0004645]; GO:0016758; GO:0016757; GO:0016740; GO:0003824; GO:0003674 [GO:0005737]; GO:0110165; GO:0005622; GO:0005575 [GO:0005829]; GO:0110165; GO:0005737; GO:0005575; GO:0005622 [GO:0005975]; GO:0044238; GO:0071704; GO:0008152; GO:0008150 [GO:0005980]; GO:0005977; GO:0009251; GO:0044247; GO:0006073; GO:0006112; GO:0000272; GO:0044042; GO:0044264; GO:0044275; GO:0015980; GO:0005976; GO:000905…	Pf00343	other metabolic processes;stress response;other biological processes	cytosol;other cell component	other molecular function	224603352	230981444	233939632	250589248	293620232	298327776	296374168	305541152	319855408	273726048	278101176	375785168	258881328	201326808	201349280	200127412
O49299	Probable phosphoglucomutase, cytoplasmic 1 [OS=Arabidopsis thaliana]	0	[GO:0000287]; GO:0046872; GO:0043169; GO:0043167; GO:0005488; GO:0003674 [GO:0004614]; GO:0016868; GO:0016866; GO:0016853; GO:0003824; GO:0003674 [GO:0005634]; GO:0043231; GO:0043227; GO:0043229; GO:0043226; GO:0005622; GO:0110165; GO:0005575 [GO:0005737]; GO:0110165; GO:0005622; GO:0005575 [GO:0005829]; GO:0110165; GO:0005737; GO:0005575; GO:0005622 [GO:0005886]; GO:0016020; GO:0071944; GO:01101…	Pf00408, Pf02878, Pf02879, Pf02880	other metabolic processes;other biological processes	plasma membrane;other membranes;cytosol;nucleus;other cell component	other molecular function	3.11661e+07	2.94844e+07	2.85115e+07	2.92536e+07	3.5111e+07	3.83779e+07	3.81916e+07	3.62996e+07	5.17959e+07	5.59603e+07	6.13989e+07	4.95323e+07	4.53511e+07	4.3989e+07	4.47326e+07	35881233
Q9LX65	V-type proton ATPase subunit H [OS=Arabidopsis thaliana]	0	[GO:0000221]; GO:0033180; GO:0016471; GO:0033178; GO:0033176; GO:0005774; GO:0098796; GO:0016469; GO:0098588; GO:0005773; GO:0032991; GO:0016020; GO:0031090; GO:0043231; GO:0005737; GO:0005575; GO:0110165; GO:0043227; GO:0043229; GO:0005622; GO:0043226 [GO:0000325]; GO:0005773; GO:0043231; GO:0005737; GO:0043227; GO:0043229; GO:0110165; GO:0005622; GO:0043226; GO:0005575 [GO:0005773]; GO:0043231;…	Pf03224, Pf11698	transport	plasma membrane;other membranes;ER/Golgi;other cytoplasmic organelle;other cell component	transporter activity	28091976	34372796		16205566	36143900	24529764	30044428	36682668	42700468	26200990	33752488	71191072	22175130	28306422	27577584	18411776
Q9LVT8	RGG repeats nuclear RNA binding protein C [OS=Arabidopsis thaliana]	0	[GO:0003723]; GO:0003676; GO:0097159; GO:1901363; GO:0005488; GO:0003674 [GO:0003729]; GO:0003723; GO:0003676; GO:0097159; GO:1901363; GO:0005488; GO:0003674 [GO:0005634]; GO:0043231; GO:0043227; GO:0043229; GO:0043226; GO:0005622; GO:0110165; GO:0005575 [GO:0005737]; GO:0110165; GO:0005622; GO:0005575 [GO:0005886]; GO:0016020; GO:0071944; GO:0110165; GO:0005575 [GO:0048471]; GO:0110165; GO:00057…	Pf04774, Pf09598		plasma membrane;other membranes;nucleus;other cell component	nucleic acid binding activity	513218512	436856456	463838472	432766808	440880576	442777224	493772696	523580960	338286448	315000388	334854064	758590376	382130344	503912840	414355820	281511304
Q42472	Glutamate decarboxylase 2 [OS=Arabidopsis thaliana]	0	[GO:0004351]; GO:0016831; GO:0016830; GO:0016829; GO:0003824; GO:0003674 [GO:0005516]; GO:0005515; GO:0005488; GO:0003674 [GO:0006536]; GO:0009064; GO:0043648; GO:1901605; GO:0019752; GO:0006520; GO:0043436; GO:0044238; GO:1901564; GO:0006082; GO:0008152; GO:0006807; GO:0071704; GO:0044237; GO:0044281; GO:0008150; GO:0009987 [GO:0006538]; GO:0006536; GO:0009063; GO:0009065; GO:0043649; GO:0009064…	Pf00282	other metabolic processes		other molecular function		41430732	76581024	26195934			170337500	128323740				28144172	87999960	71878816	57008788
Q9T076	Early nodulin-like protein 2 [OS=Arabidopsis thaliana]	0	[GO:0005773]; GO:0043231; GO:0005737; GO:0043227; GO:0043229; GO:0110165; GO:0005622; GO:0043226; GO:0005575 [GO:0005886]; GO:0016020; GO:0071944; GO:0110165; GO:0005575 [GO:0009055]; GO:0016491; GO:0022900; GO:0003824; GO:0006091; GO:0003674; GO:0044237; GO:0008152; GO:0009987; GO:0008150 [GO:0009507]; GO:0009536; GO:0043231; GO:0005737; GO:0043227; GO:0043229; GO:0110165; GO:0005622; GO:0043226…	Pf02298	other metabolic processes	non-structural extracellular;plasma membrane;other membranes;other cytoplasmic organelle;other cell component	other molecular function	33363310	48512680	59963408	47121880	23566354	44957296	54767542	34112080	62493920	71342992	89527920	142191008	73899742	92726336	65729918	71446776
Q9M158	Rhodanese-like domain-containing protein 4, chloroplastic [OS=Arabidopsis thaliana]	0	[GO:0009507]; GO:0009536; GO:0043231; GO:0005737; GO:0043227; GO:0043229; GO:0110165; GO:0005622; GO:0043226; GO:0005575 [GO:0009534]; GO:0031976; GO:0009507; GO:0009579; GO:0031984; GO:0009536; GO:0005622; GO:0110165; GO:0043227; GO:0043229; GO:0043231; GO:0005737; GO:0005575; GO:0043226 [GO:0009535]; GO:0055035; GO:0009534; GO:0042170; GO:0042651; GO:0031976; GO:0009507; GO:0031090; GO:0009526;…		other metabolic processes;stress response	other membranes;other cell component		201412304	244448352	290747168	218552528	269134712	280826200	231211296	202988608	117046820	126206312	141169414	173295324	240961736	249196744	213019264	126143432
Q9SCY0	Phosphoglucomutase, chloroplastic [OS=Arabidopsis thaliana]	0	[GO:0000287]; GO:0046872; GO:0043169; GO:0043167; GO:0005488; GO:0003674 [GO:0004614]; GO:0016868; GO:0016866; GO:0016853; GO:0003824; GO:0003674 [GO:0005975]; GO:0044238; GO:0071704; GO:0008152; GO:0008150 [GO:0006006]; GO:0019318; GO:0005996; GO:0005975; GO:0044281; GO:0044238; GO:0071704; GO:0008152; GO:0008150 [GO:0009409]; GO:0006950; GO:0009266; GO:0050896; GO:0009628; GO:0008150 [GO:000950…	Pf00408, Pf02878, Pf02879, Pf02880	other metabolic processes;stress response;other biological processes	non-structural extracellular;other cell component	other molecular function	64230770	81768412	57800484	88064992	85043752	54128282	46030638	42431486	66268490	97233884	84978464	194310246	103584624	79646004	81969440	71575044
P56779	Cytochrome b559 subunit alpha [OS=Arabidopsis thaliana]	0	[GO:0005506]; GO:0046914; GO:0046872; GO:0043169; GO:0043167; GO:0005488; GO:0003674 [GO:0009055]; GO:0016491; GO:0022900; GO:0003824; GO:0006091; GO:0003674; GO:0044237; GO:0008152; GO:0009987; GO:0008150 [GO:0009507]; GO:0009536; GO:0043231; GO:0005737; GO:0043227; GO:0043229; GO:0110165; GO:0005622; GO:0043226; GO:0005575 [GO:0009523]; GO:0009521; GO:0098796; GO:0034357; GO:0032991; GO:0016020…	Pf00283, Pf00284	other metabolic processes	other membranes;other cell component	other molecular function	5284219904	5717272576	4604193792	5108617728	5179640704	5485809536	5993903680	5387629248	5952632320	5010720448	5249067456	5476741056	6363373376	5979613440	5367866304	5905106240
P34790	Peptidyl-prolyl cis-trans isomerase CYP18-3 [OS=Arabidopsis thaliana]	0	[GO:0000413]; GO:0018208; GO:0018193; GO:0006464; GO:0036211; GO:0044267; GO:0019538; GO:0043412; GO:0044260; GO:0043170; GO:0044238; GO:1901564; GO:0044237; GO:0071704; GO:0008152; GO:0006807; GO:0009987; GO:0008150 [GO:0001932]; GO:0031399; GO:0042325; GO:0032268; GO:0019220; GO:0031323; GO:0051246; GO:0051174; GO:0019222; GO:0050794; GO:0051171; GO:0060255; GO:0080090; GO:0050789; GO:0065007; …	Pf00160	protein metabolism;other metabolic processes;stress response;developmental processes;signal transduction;other biological processes	non-structural extracellular;plasma membrane;other membranes;cytosol;other cell component	other molecular function	37820700	35817040	41496180	42824864	158870784	139260382	154235744	170257436	60198836	70779688	83992128		206143058	296496884	231837268	338628946
Q9M7T0	Peroxiredoxin-2F, mitochondrial [OS=Arabidopsis thaliana]	0	[GO:0004601]; GO:0016209; GO:0016684; GO:0003674; GO:0098869; GO:0016491; GO:1990748; GO:0003824; GO:0009987; GO:0098754; GO:0097237; GO:0008150; GO:0009636; GO:0070887; GO:0042221; GO:0051716; GO:0050896 [GO:0005737]; GO:0110165; GO:0005622; GO:0005575 [GO:0005739]; GO:0043231; GO:0005737; GO:0043227; GO:0043229; GO:0110165; GO:0005622; GO:0043226; GO:0005575 [GO:0005759]; GO:0070013; GO:0005739…	Pf08534	other metabolic processes;stress response;other biological processes	mitochondrion;other cell component	other molecular function	155829360	139346144	92214288	77615640	119435864	124396568	129280568	100710296	89422136	147600000	128929048	88887896	104254896	91276232	213407568	121069400
Q9CAT7	Nascent polypeptide-associated complex subunit beta [OS=Arabidopsis thaliana]	0	[GO:0003729]; GO:0003723; GO:0003676; GO:0097159; GO:1901363; GO:0005488; GO:0003674 [GO:0005829]; GO:0110165; GO:0005737; GO:0005575; GO:0005622 [GO:0005854]; GO:0032991; GO:0005737; GO:0005575; GO:0110165; GO:0005622 [GO:0042788]; GO:0005840; GO:0005844; GO:0043232; GO:1990904; GO:0043228; GO:0043229; GO:0032991; GO:0043226; GO:0005622; GO:0005575; GO:0110165	Pf01849		cytosol;translational apparatus	nucleic acid binding activity	41150736	34210396	36947600	43410440	59267524	45445680	34864296	34088672	51415960	70516984	64035236	95722992	60002268	58002960	60340700	51565652
Q96520	Peroxidase 12 [OS=Arabidopsis thaliana]	0	[GO:0004601]; GO:0016209; GO:0016684; GO:0003674; GO:0098869; GO:0016491; GO:1990748; GO:0003824; GO:0009987; GO:0098754; GO:0097237; GO:0008150; GO:0009636; GO:0070887; GO:0042221; GO:0051716; GO:0050896 [GO:0005576]; GO:0110165; GO:0005575 [GO:0005618]; GO:0030312; GO:0110165; GO:0071944; GO:0005575 [GO:0005773]; GO:0043231; GO:0005737; GO:0043227; GO:0043229; GO:0110165; GO:0005622; GO:0043226…	Pf00141	other metabolic processes;stress response;other biological processes	non-structural extracellular;other cytoplasmic organelle;other cell component	other molecular function	55314984	65163000	69901264	44794348	67857520	68313800	53285472	54313108	94801584	80341488	95180384	37392916	62257656	98560120	107178784	89623672
Q9S831	Photosystem I reaction center subunit IV A, chloroplastic [OS=Arabidopsis thaliana]	0	[GO:0003729]; GO:0003723; GO:0003676; GO:0097159; GO:1901363; GO:0005488; GO:0003674 [GO:0009507]; GO:0009536; GO:0043231; GO:0005737; GO:0043227; GO:0043229; GO:0110165; GO:0005622; GO:0043226; GO:0005575 [GO:0009534]; GO:0031976; GO:0009507; GO:0009579; GO:0031984; GO:0009536; GO:0005622; GO:0110165; GO:0043227; GO:0043229; GO:0043231; GO:0005737; GO:0005575; GO:0043226 [GO:0009535]; GO:0055035…	Pf02427	other metabolic processes	other membranes;other cell component	nucleic acid binding activity;other molecular function	6.41866e+08	6.0824e+08	7.23962e+08	7.26867e+08	564362818	6.43393e+08	5.31035e+08	5.52152e+08	663311403	856105632	9.06473e+08	4.09378e+08	930519280	911224752	835660944	660147336
Q9M401	Branched-chain-amino-acid aminotransferase 3, chloroplastic [OS=Arabidopsis thaliana]	0	[GO:0004084]; GO:0008483; GO:0016769; GO:0016740; GO:0003824; GO:0003674 [GO:0009081]; GO:0006520; GO:0019752; GO:0044238; GO:1901564; GO:0043436; GO:0008152; GO:0006807; GO:0071704; GO:0006082; GO:0008150; GO:0044237; GO:0044281; GO:0009987 [GO:0009097]; GO:0006549; GO:0009082; GO:1901607; GO:0009081; GO:1901605; GO:0016053; GO:1901566; GO:0008652; GO:0006520; GO:0006082; GO:0044249; GO:0044283;…	Pf01063	other metabolic processes	other cell component	other molecular function	4.1696e+07	37517460	2.22797e+07	3.87285e+07	5.65158e+07	56911418	5.68983e+07	7.04341e+07	3.08705e+07	35622670	4.01298e+07	2.64379e+07	6.11792e+07	2.15027e+06	3.57705e+07	3.23221e+07
AT1G13930.2	Involved in response to salt stress. Knockout mutants are hypersensitive to salt stress.	0	[GO:0003729]; GO:0003723; GO:0003676; GO:0097159; GO:1901363; GO:0005488; GO:0003674 [GO:0005886]; GO:0016020; GO:0071944; GO:0110165; GO:0005575 [GO:0009408]; GO:0006950; GO:0009266; GO:0050896; GO:0009628; GO:0008150 [GO:0009507]; GO:0009536; GO:0043231; GO:0005737; GO:0043227; GO:0043229; GO:0110165; GO:0005622; GO:0043226; GO:0005575 [GO:0009570]; GO:0009532; GO:0009507; GO:0110165; GO:000953…		stress response;other biological processes	plasma membrane;other membranes;other cell component	nucleic acid binding activity	385942736	388991840	412746608	456279392	302921736	390470160	310973216	317482824	258077544	231208032	302445408	251544312	517170992	509215216	431459328	370945472
Q9ZVL6	UPF0603 protein At1g54780, chloroplastic [OS=Arabidopsis thaliana]	0	[GO:0003729]; GO:0003723; GO:0003676; GO:0097159; GO:1901363; GO:0005488; GO:0003674 [GO:0003993]; GO:0016791; GO:0042578; GO:0016311; GO:0016788; GO:0006796; GO:0016787; GO:0006793; GO:0003824; GO:0044237; GO:0003674; GO:0008152; GO:0009987; GO:0008150 [GO:0009507]; GO:0009536; GO:0043231; GO:0005737; GO:0043227; GO:0043229; GO:0110165; GO:0005622; GO:0043226; GO:0005575 [GO:0009534]; GO:0031976…	Pf04536	protein metabolism;other metabolic processes	other membranes;other cell component	nucleic acid binding activity;other molecular function	12935256	3.58169e+06	10726379	3.58428e+06		10040223	9178507	9791371	24228398	25220588	27670162	22269392	16893992	17149508	16278281	12935633
Q8S9M1	Probable plastid-lipid-associated protein 13, chloroplastic [OS=Arabidopsis thaliana]	0	[GO:0009507]; GO:0009536; GO:0043231; GO:0005737; GO:0043227; GO:0043229; GO:0110165; GO:0005622; GO:0043226; GO:0005575 [GO:0009534]; GO:0031976; GO:0009507; GO:0009579; GO:0031984; GO:0009536; GO:0005622; GO:0110165; GO:0043227; GO:0043229; GO:0043231; GO:0005737; GO:0005575; GO:0043226 [GO:0009570]; GO:0009532; GO:0009507; GO:0110165; GO:0009536; GO:0005575; GO:0043231; GO:0005737; GO:0043227;…	Pf04755		other cell component						11875726	16668766	8664934	7.88963e+06	19621162	20661890	28380510	30038322	15956422	15230746	10127779	12201449
P11829	Acyl carrier protein 1, chloroplastic [OS=Arabidopsis thaliana]	0	[GO:0000036]; GO:0044620; GO:0140414; GO:0006633; GO:0051192; GO:0140104; GO:0006631; GO:0008610; GO:0072330; GO:0005488; GO:0003674; GO:0032787; GO:0044255; GO:0006629; GO:1901576; GO:0046394; GO:0019752; GO:0044237; GO:0044238; GO:0071704; GO:0009058; GO:0016053; GO:0043436; GO:0008152; GO:0009987; GO:0006082; GO:0044249; GO:0044283; GO:0008150; GO:0044281 [GO:0005829]; GO:0110165; GO:0005737; …	Pf00550	other metabolic processes	cytosol;other cell component	other molecular function	44611696	34336632	28386722	23846038	30345678	20495104	29218004	23655868	17699000	24432352	37426840	88347608	35285540	44849144	37272268	32057814
O49675	Probable carotenoid cleavage dioxygenase 4, chloroplastic [OS=Arabidopsis thaliana]	0	[GO:0009507]; GO:0009536; GO:0043231; GO:0005737; GO:0043227; GO:0043229; GO:0110165; GO:0005622; GO:0043226; GO:0005575 [GO:0009570]; GO:0009532; GO:0009507; GO:0110165; GO:0009536; GO:0005575; GO:0043231; GO:0005737; GO:0043227; GO:0043229; GO:0005622; GO:0043226 [GO:0010287]; GO:0110165; GO:0009570; GO:0005575; GO:0009532; GO:0009507; GO:0009536; GO:0043231; GO:0005737; GO:0043227; GO:0043229;…	Pf03055	other metabolic processes	other cell component	other molecular function		25154344	34102760	42571788		3.80173e+07	123315	125009	3.0066e+07	23443463	3.55311e+07	1.22074e+06	41151744	32070020	2.88146e+07	27136350
P27521	Chlorophyll a-b binding protein 4, chloroplastic [OS=Arabidopsis thaliana]	0	[GO:0003729]; GO:0003723; GO:0003676; GO:0097159; GO:1901363; GO:0005488; GO:0003674 [GO:0009409]; GO:0006950; GO:0009266; GO:0050896; GO:0009628; GO:0008150 [GO:0009416]; GO:0009314; GO:0009628; GO:0050896; GO:0008150 [GO:0009507]; GO:0009536; GO:0043231; GO:0005737; GO:0043227; GO:0043229; GO:0110165; GO:0005622; GO:0043226; GO:0005575 [GO:0009522]; GO:0009521; GO:0098796; GO:0034357; GO:003299…	Pf00504	protein metabolism;other metabolic processes;stress response;other biological processes	other membranes;other cell component	nucleic acid binding activity;other molecular function	379951296	364855248	338779928	328709984	108686420	90954904	88741984	139962996	264899704	225679204	249249744	158299752	327320296	227926920	275464888	258818064
O22160	Thylakoid lumenal 15 kDa protein 1, chloroplastic [OS=Arabidopsis thaliana]	0	[GO:0009507]; GO:0009536; GO:0043231; GO:0005737; GO:0043227; GO:0043229; GO:0110165; GO:0005622; GO:0043226; GO:0005575 [GO:0009534]; GO:0031976; GO:0009507; GO:0009579; GO:0031984; GO:0009536; GO:0005622; GO:0110165; GO:0043227; GO:0043229; GO:0043231; GO:0005737; GO:0005575; GO:0043226 [GO:0009535]; GO:0055035; GO:0009534; GO:0042170; GO:0042651; GO:0031976; GO:0009507; GO:0031090; GO:0009526;…	Pf00805		other membranes;other cell component		88645632	123689712	93752048	86230416	105701472	99393152	66461392	89268080	117033992	122592200	145761472	32543506	101317784	127051600	114060000	88299480
Q9FKP0	50S ribosomal protein 6, chloroplastic [OS=Arabidopsis thaliana]	0	[GO:0003729]; GO:0003723; GO:0003676; GO:0097159; GO:1901363; GO:0005488; GO:0003674 [GO:0003735]; GO:0005198; GO:0003674 [GO:0005840]; GO:0043232; GO:0043228; GO:0043229; GO:0043226; GO:0005622; GO:0110165; GO:0005575 [GO:0006412]; GO:0034645; GO:0043043; GO:0044267; GO:0010467; GO:0009059; GO:0044249; GO:0044260; GO:0006518; GO:0043604; GO:1901566; GO:0019538; GO:0043170; GO:1901576; GO:0009058…	Pf17257	protein metabolism;other metabolic processes	translational apparatus;other cell component	nucleic acid binding activity;other molecular function	314366896	328280080	311162128	318553128	164598008	167520112	136508668	94267912	159186376	342616760	313379792	121457816	118393064	252758952	225589480	258972040
Q39129	Thiosulfate sulfurtransferase 16, chloroplastic [OS=Arabidopsis thaliana]	0	[GO:0004792]; GO:0016783; GO:0016782; GO:0016740; GO:0003824; GO:0003674 [GO:0009507]; GO:0009536; GO:0043231; GO:0005737; GO:0043227; GO:0043229; GO:0110165; GO:0005622; GO:0043226; GO:0005575	Pf00581		other cell component	other molecular function	23508616	17098264				18131126		24949048		84359912	26573488	129812056	35153348
Q8L7U4	Co-chaperone protein p23-1 [OS=Arabidopsis thaliana]	0	[GO:0005634]; GO:0043231; GO:0043227; GO:0043229; GO:0043226; GO:0005622; GO:0110165; GO:0005575 [GO:0005829]; GO:0110165; GO:0005737; GO:0005575; GO:0005622 [GO:0005886]; GO:0016020; GO:0071944; GO:0110165; GO:0005575 [GO:0006457]; GO:0009987; GO:0008150 [GO:0009408]; GO:0006950; GO:0009266; GO:0050896; GO:0009628; GO:0008150 [GO:0009506]; GO:0005911; GO:0055044; GO:0070161; GO:0110165; GO:00300…	Pf04969	cell organization and biogenesis;stress response;developmental processes;other biological processes	plasma membrane;other membranes;cytosol;nucleus;other cell component	other molecular function	22222618	20517890	20073188	20101086	27830142	22966872	20695212	20259782	32037786	46760876	38591844	14043101	36185568	49377276	41376892	39394468
Q944P7	Leucine aminopeptidase 2, chloroplastic [OS=Arabidopsis thaliana]	0	[GO:0000287]; GO:0046872; GO:0043169; GO:0043167; GO:0005488; GO:0003674 [GO:0004177]; GO:0008238; GO:0008233; GO:0016787; GO:0140096; GO:0006508; GO:0003824; GO:0019538; GO:0003674; GO:0043170; GO:0044238; GO:1901564; GO:0071704; GO:0008152; GO:0006807; GO:0008150 [GO:0005737]; GO:0110165; GO:0005622; GO:0005575 [GO:0005773]; GO:0043231; GO:0005737; GO:0043227; GO:0043229; GO:0110165; GO:0005622…	Pf00883, Pf02789	protein metabolism;developmental processes	cytosol;other cytoplasmic organelle;other cell component	other molecular function	30655652					27310654	32972218	33508330		16885668		53763636	36463784	36646284	22768804
Q42134	Proteasome subunit alpha type-5-B [OS=Arabidopsis thaliana]	0	[GO:0000502]; GO:0140535; GO:1905369; GO:0032991; GO:1905368; GO:0005575; GO:1902494 [GO:0003735]; GO:0005198; GO:0003674 [GO:0004175]; GO:0008233; GO:0016787; GO:0140096; GO:0006508; GO:0003824; GO:0019538; GO:0003674; GO:0043170; GO:0044238; GO:1901564; GO:0071704; GO:0008152; GO:0006807; GO:0008150 [GO:0004540]; GO:0004518; GO:0140098; GO:0090501; GO:0016788; GO:0090305; GO:0140640; GO:0016070…	Pf00227, Pf10584	protein metabolism;RNA metabolism OR transcription;other metabolic processes	cytosol;translational apparatus;nucleus;other cell component	other molecular function	87960672	110022832	97257072	85594248	110791944	103223024	152092752	128265744	108416104	117324728	118514424	177794544	87112672	132994112	128334448	113763640
Q9SX22	30S ribosomal protein 3-1, chloroplastic [OS=Arabidopsis thaliana]	0	[GO:0003735]; GO:0005198; GO:0003674 [GO:0005840]; GO:0043232; GO:0043228; GO:0043229; GO:0043226; GO:0005622; GO:0110165; GO:0005575 [GO:0006412]; GO:0034645; GO:0043043; GO:0044267; GO:0010467; GO:0009059; GO:0044249; GO:0044260; GO:0006518; GO:0043604; GO:1901566; GO:0019538; GO:0043170; GO:1901576; GO:0009058; GO:0044237; GO:0043603; GO:1901564; GO:0044271; GO:0044238; GO:0071704; GO:0008152;…	Pf04839	cell organization and biogenesis;protein metabolism;other metabolic processes	other membranes;translational apparatus;other cell component	other molecular function					28085450		21608044		25942758	19918488	23957234		24936238		44769176
Q9LDZ0	Heat shock 70 kDa protein 10, mitochondrial [OS=Arabidopsis thaliana]	0	[GO:0005524]; GO:0032559; GO:0035639; GO:0030554; GO:0032555; GO:0043168; GO:1901265; GO:0017076; GO:0032553; GO:0043167; GO:0097159; GO:1901363; GO:0000166; GO:0097367; GO:0005488; GO:0036094; GO:0003674 [GO:0005618]; GO:0030312; GO:0110165; GO:0071944; GO:0005575 [GO:0005737]; GO:0110165; GO:0005622; GO:0005575 [GO:0005739]; GO:0043231; GO:0005737; GO:0043227; GO:0043229; GO:0110165; GO:0005622…	Pf00012	stress response;other biological processes	other membranes;mitochondrion;other cytoplasmic organelle;other cell component	other molecular function	41923964	27742140	52563548	47183836	40890208	28972550	44466600	36277332	43056552	21048454	29559600	61321024	66646804	72153368	61897292	57812072
P42731	Polyadenylate-binding protein 2 [OS=Arabidopsis thaliana]	0	[GO:0000184]; GO:0000956; GO:0006402; GO:0006401; GO:0010629; GO:0016071; GO:0016070; GO:0034655; GO:0044265; GO:0010468; GO:0010605; GO:0090304; GO:0006139; GO:0019439; GO:0044270; GO:0046700; GO:1901361; GO:0009057; GO:0044248; GO:0044260; GO:0060255; GO:0009892; GO:0043170; GO:0006725; GO:0034641; GO:0044238; GO:0046483; GO:1901360; GO:1901575; GO:0009056; GO:0044237; GO:0019222; GO:0048519; G…	Pf00076, Pf00658	protein metabolism;RNA metabolism OR transcription;other metabolic processes;other biological processes	cytosol;nucleus;other cell component	nucleic acid binding activity	107807144	74096000	84601424	79333104	97965200	91917264	83386400	77090344	68986992	61756444	37567504	123618368	64824408	57135640	91213160	32323096
O22527	Chlorophyllase-1 [OS=Arabidopsis thaliana]	0	[GO:0005773]; GO:0043231; GO:0005737; GO:0043227; GO:0043229; GO:0110165; GO:0005622; GO:0043226; GO:0005575 [GO:0005829]; GO:0110165; GO:0005737; GO:0005575; GO:0005622 [GO:0015996]; GO:0006787; GO:0015994; GO:0046149; GO:0006778; GO:0033015; GO:0042440; GO:0033013; GO:0019439; GO:0044270; GO:0046700; GO:1901361; GO:1901565; GO:0008152; GO:0006725; GO:0046483; GO:1901360; GO:1901564; GO:0044248;…	Pf07224	other metabolic processes;stress response	cytosol;other cytoplasmic organelle	other molecular function	146628428	186405112	134963996	109066974	226572816	246832280	178160496	211382208	154524496	154443560	183133472	177130940	138569500	68746380	67180362	118903444
Q9C5U8	Histidinol dehydrogenase, chloroplastic [OS=Arabidopsis thaliana]	0	[GO:0000105]; GO:0006547; GO:0008652; GO:0006520; GO:0046394; GO:1901566; GO:0019752; GO:0044238; GO:1901564; GO:0016053; GO:1901576; GO:0043436; GO:0008152; GO:0006807; GO:0071704; GO:0006082; GO:0044249; GO:0044283; GO:0009058; GO:0008150; GO:0044237; GO:0044281; GO:0009987 [GO:0004399]; GO:0016616; GO:0016614; GO:0016491; GO:0003824; GO:0003674 [GO:0005737]; GO:0110165; GO:0005622; GO:0005575 …	Pf00815	other metabolic processes;developmental processes;other biological processes	other cell component	other molecular function	39802796	40836848	37764508	33787112	27407212	26980140	23902432	21692922	34625380	34864980	39662188	24970856	30379896	25507506	22622654	19138284
F4JLP5	Dihydrolipoyl dehydrogenase 2, chloroplastic [OS=Arabidopsis thaliana]	0	[GO:0004148]; GO:0016668; GO:0016667; GO:0016491; GO:0003824; GO:0003674 [GO:0009507]; GO:0009536; GO:0043231; GO:0005737; GO:0043227; GO:0043229; GO:0110165; GO:0005622; GO:0043226; GO:0005575 [GO:0009570]; GO:0009532; GO:0009507; GO:0110165; GO:0009536; GO:0005575; GO:0043231; GO:0005737; GO:0043227; GO:0043229; GO:0005622; GO:0043226 [GO:0009941]; GO:0009526; GO:0009507; GO:0031967; GO:0009536…	Pf02852, Pf07992	other biological processes	other cell component	other molecular function	41407988	33146702	23873126	32356900	36514824	50681580	40827424	29963664	35321568	33230038	29800386	28815828	34820784	41824828	32950256	29827164
Q94CE5	Gamma-aminobutyrate transaminase POP2, mitochondrial [OS=Arabidopsis thaliana]	0	[GO:0003867]; GO:0008483; GO:0016769; GO:0016740; GO:0003824; GO:0003674 [GO:0004015]; GO:0008483; GO:0016769; GO:0016740; GO:0003824; GO:0003674 [GO:0005739]; GO:0043231; GO:0005737; GO:0043227; GO:0043229; GO:0110165; GO:0005622; GO:0043226; GO:0005575 [GO:0005774]; GO:0098588; GO:0005773; GO:0031090; GO:0043231; GO:0005737; GO:0016020; GO:0043227; GO:0043229; GO:0110165; GO:0005622; GO:0043226…	Pf00202	cell adhesion;other metabolic processes;stress response;developmental processes;other biological processes	other membranes;mitochondrion;ER/Golgi;other cytoplasmic organelle	other molecular function	1.68071e+06	3.08208e+06	1.19902e+07	1.2861e+07	5.80307e+06	5.51984e+06	1.5779e+07	1.32639e+07	6858649	3.40346e+06	6.56792e+06	1.19777e+06	1.02112e+07	1.26905e+07	8.22774e+06	1.01367e+07
O82514	Adenylate kinase 4 [OS=Arabidopsis thaliana]	0	[GO:0004017]; GO:0050145; GO:0016776; GO:0019205; GO:0046940; GO:0016772; GO:0016301; GO:0009123; GO:0009165; GO:0016740; GO:0016310; GO:0006753; GO:0009117; GO:1901293; GO:0003824; GO:0006796; GO:0019637; GO:0055086; GO:0034654; GO:0090407; GO:0003674; GO:0006793; GO:0071704; GO:0006139; GO:0044281; GO:0018130; GO:0019438; GO:0044271; GO:1901362; GO:1901576; GO:0044237; GO:0008152; GO:0006725; G…	Pf00406, Pf05191	other metabolic processes;other biological processes	other membranes;mitochondrion;other cytoplasmic organelle;other cell component	kinase activity;other molecular function	14194779	15182872	15396599	15217099	17889202			14687705	15477289	10242832	18651364		12178388	22659482	14965473	9803168
P56773	Cytochrome b6 [OS=Arabidopsis thaliana]	0	[GO:0003729]; GO:0003723; GO:0003676; GO:0097159; GO:1901363; GO:0005488; GO:0003674 [GO:0009507]; GO:0009536; GO:0043231; GO:0005737; GO:0043227; GO:0043229; GO:0110165; GO:0005622; GO:0043226; GO:0005575 [GO:0009534]; GO:0031976; GO:0009507; GO:0009579; GO:0031984; GO:0009536; GO:0005622; GO:0110165; GO:0043227; GO:0043229; GO:0043231; GO:0005737; GO:0005575; GO:0043226 [GO:0009535]; GO:0055035…	Pf00033	other metabolic processes	other membranes;other cell component	nucleic acid binding activity;other molecular function	33932352	35219428	23625500	20172684	30107048	29663868	33175446	38316932	32779932	27492622	45205284	52192560	28807336	51973204	48615764	46227136
Q08112	40S ribosomal protein S15-1 [OS=Arabidopsis thaliana]	0	[GO:0000028]; GO:0022618; GO:0042255; GO:0042274; GO:0065003; GO:0071826; GO:0022613; GO:0140694; GO:0042254; GO:0022607; GO:0043933; GO:0044085; GO:0070925; GO:0016043; GO:0071840; GO:0006996; GO:0009987; GO:0008150 [GO:0003723]; GO:0003676; GO:0097159; GO:1901363; GO:0005488; GO:0003674 [GO:0003729]; GO:0003723; GO:0003676; GO:0097159; GO:1901363; GO:0005488; GO:0003674 [GO:0003735]; GO:0005198…	Pf00203	cell organization and biogenesis;protein metabolism;other metabolic processes	plasma membrane;other membranes;cytosol;translational apparatus;other cytoplasmic organelle;other cell component	nucleic acid binding activity;other molecular function	2.87825e+06	3.79324e+06	3.15435e+06	2.52482e+06	1.38096e+06	1.09125e+06	1194630	507976	1.94056e+06	2.90995e+06	2.1854e+06	5601660	873398	894677	640449	272241
Q9C9C9	Cytosolic sulfotransferase 18 [OS=Arabidopsis thaliana]	0	[GO:0005737]; GO:0110165; GO:0005622; GO:0005575 [GO:0008146]; GO:0016782; GO:0016740; GO:0003824; GO:0003674 [GO:0019761]; GO:0016144; GO:0019758; GO:0019760; GO:1901566; GO:0016143; GO:0044272; GO:1901659; GO:0019757; GO:0044550; GO:1901564; GO:1901576; GO:0006790; GO:1901657; GO:0044249; GO:1901137; GO:0019748; GO:0043436; GO:0009058; GO:0006807; GO:0071704; GO:0044237; GO:1901135; GO:0008152;…	Pf00685	other metabolic processes	other cell component	other molecular function		46231908	44186368	36395124	73728344	67597920	55737004	58249996	91594848	71412520	86932200	98551840	79937416	69639192	55088940	46366616
Q9SE50	Beta-D-glucopyranosyl abscisate beta-glucosidase [OS=Arabidopsis thaliana]	0	[GO:0004553]; GO:0016798; GO:0016787; GO:0003824; GO:0003674 [GO:0005634]; GO:0043231; GO:0043227; GO:0043229; GO:0043226; GO:0005622; GO:0110165; GO:0005575 [GO:0005773]; GO:0043231; GO:0005737; GO:0043227; GO:0043229; GO:0110165; GO:0005622; GO:0043226; GO:0005575 [GO:0005777]; GO:0042579; GO:0043231; GO:0005737; GO:0043227; GO:0043229; GO:0110165; GO:0005622; GO:0043226; GO:0005575 [GO:0005783…	Pf00232	cell organization and biogenesis;other metabolic processes;stress response;signal transduction;other biological processes	ER/Golgi;nucleus;other cytoplasmic organelle;other cell component	other molecular function														106353304	45192292	79546112
AT3G20680.1	Domain of unknown function (DUF1995)	0	[GO:0009507]; GO:0009536; GO:0043231; GO:0005737; GO:0043227; GO:0043229; GO:0110165; GO:0005622; GO:0043226; GO:0005575	Pf09353		other cell component		1.57196e+06	4309745	1.02707e+06	1.85582e+06	815827	322557	1.01111e+06	664384	2.71818e+06	1.70536e+06	1.28209e+06	3.82336e+06	559835	1599580	466620
O04921	Ferrochelatase-2, chloroplastic [OS=Arabidopsis thaliana]	0	[GO:0004325]; GO:0016829; GO:0003824; GO:0003674 [GO:0005739]; GO:0043231; GO:0005737; GO:0043227; GO:0043229; GO:0110165; GO:0005622; GO:0043226; GO:0005575 [GO:0006779]; GO:0006778; GO:0033014; GO:0033013; GO:0018130; GO:0019438; GO:0044271; GO:1901362; GO:1901566; GO:0006725; GO:0046483; GO:1901360; GO:1901564; GO:0044249; GO:0034641; GO:1901576; GO:0044237; GO:0071704; GO:0006807; GO:0009058;…	Pf00762	other metabolic processes	other membranes;mitochondrion;other cell component	other molecular function	2120150	2.37663e+06	1.65408e+06	1.81731e+06	558910	345562	155395	162466	2.0267e+06	1.08767e+06	1.83022e+06	1.41108e+06	142302	539352	305065
Q9LIB2	Alpha-glucan phosphorylase 1 [OS=Arabidopsis thaliana]	0	[GO:0004645]; GO:0016758; GO:0016757; GO:0016740; GO:0003824; GO:0003674 [GO:0005737]; GO:0110165; GO:0005622; GO:0005575 [GO:0005975]; GO:0044238; GO:0071704; GO:0008152; GO:0008150 [GO:0005980]; GO:0005977; GO:0009251; GO:0044247; GO:0006073; GO:0006112; GO:0000272; GO:0044042; GO:0044264; GO:0044275; GO:0015980; GO:0005976; GO:0009057; GO:0016052; GO:0044260; GO:0044262; GO:0044248; GO:0006091…	Pf00343	other metabolic processes;stress response;other biological processes	other cell component	other molecular function	179066700	178067536	138701166	156515404	208610764	179557236	188061856	144013428	133922712	136054016	135829532	130296256	114746280	252741496	243243692	168591448
Q8H7F6	Bifunctional monothiol glutaredoxin-S16, chloroplastic [OS=Arabidopsis thaliana]	0	[GO:0005759]; GO:0070013; GO:0005739; GO:0043233; GO:0043229; GO:0043231; GO:0005737; GO:0031974; GO:0043226; GO:0005622; GO:0043227; GO:0110165; GO:0005575 [GO:0006812]; GO:0006811; GO:0006810; GO:0051234; GO:0051179; GO:0008150 [GO:0008152]; GO:0008150 [GO:0009507]; GO:0009536; GO:0043231; GO:0005737; GO:0043227; GO:0043229; GO:0110165; GO:0005622; GO:0043226; GO:0005575 [GO:0009570]; GO:000953…	Pf00462	other metabolic processes;transport	mitochondrion;other cell component	other molecular function	20838966	23844220			18755724	19672376	18276898	16319152	30902774	24336972	13185097	45879716
Q8LAZ7	COP9 signalosome complex subunit 5a [OS=Arabidopsis thaliana]	0	[GO:0000338]; GO:0070646; GO:0006508; GO:0070647; GO:0019538; GO:0006464; GO:0043170; GO:0044238; GO:1901564; GO:0036211; GO:0044267; GO:0071704; GO:0008152; GO:0006807; GO:0043412; GO:0044260; GO:0008150; GO:0044237; GO:0009987 [GO:0004222]; GO:0004175; GO:0008237; GO:0008233; GO:0016787; GO:0140096; GO:0006508; GO:0003824; GO:0019538; GO:0003674; GO:0043170; GO:0044238; GO:1901564; GO:0071704; …	Pf01398, Pf18323	cell organization and biogenesis;protein metabolism;other metabolic processes;developmental processes;signal transduction;other biological processes	nucleus;other cell component	other molecular function	18059986	13639166	15956134	5654002	8644892	10545280	8661889	11245159	13183669	21682800	12056450	9944670		9871764	12694187	8937620
P36210	50S ribosomal protein L12-1, chloroplastic [OS=Arabidopsis thaliana]	0	[GO:0000311]; GO:0000315; GO:0009547; GO:0015934; GO:0000313; GO:0009532; GO:0044391; GO:0005840; GO:0043226; GO:0110165; GO:0009536; GO:1990904; GO:0043232; GO:0005575; GO:0043231; GO:0005737; GO:0032991; GO:0043228; GO:0043229; GO:0043227; GO:0005622 [GO:0003729]; GO:0003723; GO:0003676; GO:0097159; GO:1901363; GO:0005488; GO:0003674 [GO:0003735]; GO:0005198; GO:0003674 [GO:0005840]; GO:0043232…	Pf00542, Pf16320	protein metabolism;other metabolic processes	other membranes;translational apparatus;other cell component	nucleic acid binding activity;other molecular function	780869072	773299580	914179840	842291584	30609472	25458142	52555450	33111796	801968132	761525084	861265724	1089261024	37486576		23510422	21019026
Q8L7S9	Thioredoxin Y2, chloroplastic [OS=Arabidopsis thaliana]	0	[GO:0005737]; GO:0110165; GO:0005622; GO:0005575 [GO:0006662]; GO:0018904; GO:0044281; GO:0071704; GO:0008152; GO:0008150 [GO:0008047]; GO:0030234; GO:0098772; GO:0050790; GO:0003674; GO:0065009; GO:0065007; GO:0008150 [GO:0009416]; GO:0009314; GO:0009628; GO:0050896; GO:0008150 [GO:0009507]; GO:0009536; GO:0043231; GO:0005737; GO:0043227; GO:0043229; GO:0110165; GO:0005622; GO:0043226; GO:000557…	Pf00085	other metabolic processes;other biological processes	other cell component	enzyme regulator activity;other molecular function	57621676	51211648	48167508		27108722	42325600	47857068	63434344	77481216	78836840	70481256	23944824	62795820	55553816	52743892	59888432
Q9LVW7	Carbamoyl-phosphate synthase small chain, chloroplastic [OS=Arabidopsis thaliana]	0	[GO:0004088]; GO:0016884; GO:0016879; GO:0016874; GO:0003824; GO:0003674 [GO:0005524]; GO:0032559; GO:0035639; GO:0030554; GO:0032555; GO:0043168; GO:1901265; GO:0017076; GO:0032553; GO:0043167; GO:0097159; GO:1901363; GO:0000166; GO:0097367; GO:0005488; GO:0036094; GO:0003674 [GO:0005737]; GO:0110165; GO:0005622; GO:0005575 [GO:0005951]; GO:1902494; GO:0005737; GO:0032991; GO:0110165; GO:0005622…	Pf00117, Pf00988	other metabolic processes;stress response	other cell component	other molecular function	119306240	150504896	150640480	128288960	136624336	148442032	99053992	118428712	113525264	90164936	101085144	83549024	146097456	60644400	126810352	55421212
Q940B0	60S ribosomal protein L18-3 [OS=Arabidopsis thaliana]	0	[GO:0003723]; GO:0003676; GO:0097159; GO:1901363; GO:0005488; GO:0003674 [GO:0003729]; GO:0003723; GO:0003676; GO:0097159; GO:1901363; GO:0005488; GO:0003674 [GO:0003735]; GO:0005198; GO:0003674 [GO:0005773]; GO:0043231; GO:0005737; GO:0043227; GO:0043229; GO:0110165; GO:0005622; GO:0043226; GO:0005575 [GO:0005829]; GO:0110165; GO:0005737; GO:0005575; GO:0005622 [GO:0005840]; GO:0043232; GO:00432…	Pf17135	protein metabolism;other metabolic processes	cytosol;translational apparatus;other cytoplasmic organelle;other cell component	nucleic acid binding activity;other molecular function	224303816	187199476	224770468	212741236	221873808	208398624	203338940	229288496	189883152	163181200	185684384	201867441	263619784	346826184	313628332	243514712
Q9SIU0	NAD-dependent malic enzyme 1, mitochondrial [OS=Arabidopsis thaliana]	0	[GO:0004470]; GO:0016615; GO:0016614; GO:0016491; GO:0003824; GO:0003674 [GO:0004471]; GO:0004470; GO:0016616; GO:0016615; GO:0016614; GO:0016491; GO:0003824; GO:0003674 [GO:0005524]; GO:0032559; GO:0035639; GO:0030554; GO:0032555; GO:0043168; GO:1901265; GO:0017076; GO:0032553; GO:0043167; GO:0097159; GO:1901363; GO:0000166; GO:0097367; GO:0005488; GO:0036094; GO:0003674 [GO:0005739]; GO:0043231…	Pf00390, Pf03949	other metabolic processes	mitochondrion	other molecular function	10011566	20391190	7.2079e+06	19105540	14484929	8914905	12770404	9007246	8082764	27134846	30460658	23704490	17723270	6695053	6180789	12774752
Q9SRH5	Mitochondrial outer membrane protein porin 1 [OS=Arabidopsis thaliana]	0	[GO:0005739]; GO:0043231; GO:0005737; GO:0043227; GO:0043229; GO:0110165; GO:0005622; GO:0043226; GO:0005575 [GO:0005741]; GO:0031966; GO:0031968; GO:0031090; GO:0005740; GO:0019867; GO:0098588; GO:0031967; GO:0016020; GO:0043227; GO:0005739; GO:0031975; GO:0043229; GO:0110165; GO:0043226; GO:0043231; GO:0005737; GO:0005622; GO:0005575 [GO:0005773]; GO:0043231; GO:0005737; GO:0043227; GO:0043229;…	Pf01459	stress response;transport;other biological processes	plasma membrane;other membranes;mitochondrion;other cytoplasmic organelle;other cell component	transporter activity	205919384	243355296	190831596	187519132	246932556	250128736	249280616	134661904	208941940	192262688	213877936	253173220	285356536	296112432	288760832	162013488
O65390	Aspartic proteinase A1 [OS=Arabidopsis thaliana]	0	[GO:0004175]; GO:0008233; GO:0016787; GO:0140096; GO:0006508; GO:0003824; GO:0019538; GO:0003674; GO:0043170; GO:0044238; GO:1901564; GO:0071704; GO:0008152; GO:0006807; GO:0008150 [GO:0004190]; GO:0004175; GO:0070001; GO:0008233; GO:0016787; GO:0140096; GO:0006508; GO:0003824; GO:0019538; GO:0003674; GO:0043170; GO:0044238; GO:1901564; GO:0071704; GO:0008152; GO:0006807; GO:0008150 [GO:0005773];…	Pf00026, Pf03489, Pf05184	protein metabolism;other metabolic processes	cytosol;other cytoplasmic organelle;other cell component	other molecular function	125001460	138705288	99808612	127988480	140467344	148712148	113936688	115084064	170134344	171470584	175070520	57299872	211875116	190925320	151248904	183256596
Q9XFH8	Thioredoxin F1, chloroplastic [OS=Arabidopsis thaliana]	0	[GO:0004857]; GO:0030234; GO:0043086; GO:0098772; GO:0050790; GO:0044092; GO:0003674; GO:0065009; GO:0065007; GO:0008150 [GO:0006109]; GO:0080090; GO:0019222; GO:0050789; GO:0065007; GO:0008150 [GO:0008047]; GO:0030234; GO:0098772; GO:0050790; GO:0003674; GO:0065009; GO:0065007; GO:0008150 [GO:0009507]; GO:0009536; GO:0043231; GO:0005737; GO:0043227; GO:0043229; GO:0110165; GO:0005622; GO:0043226…	Pf00085	other biological processes	other cell component	enzyme regulator activity;other molecular function	203732096	190536896	267194816	276269568	260327696	288324864	251102992	302899616	155465536	101842200	128262416	140055792	241812032	244986128	204970192	210711552
AT1G55160.3	unknown protein; FUNCTIONS IN: molecular_function unknown; INVOLVED IN: biological_process unknown; LOCATED IN: mitochondrion, plastid; EXPRESSED IN: 22 plant structures; EXPRESSED DURING: 13 growth stages; BEST Arabidopsis thaliana protein match is: unknown protein (TAIR:AT2G19530.1); Has 63 Blast hits to 63 proteins in 14 species: Archae - 0; Bacteria - 0; Metazoa - 0; Fungi - 0; Plants - 63; V…	0	[GO:0005739]; GO:0043231; GO:0005737; GO:0043227; GO:0043229; GO:0110165; GO:0005622; GO:0043226; GO:0005575 [GO:0009536]; GO:0043231; GO:0005737; GO:0043227; GO:0043229; GO:0110165; GO:0005622; GO:0043226; GO:0005575 [GO:0016021]; GO:0031224; GO:0110165; GO:0016020; GO:0005575			other membranes;mitochondrion;other cell component		22619434	28842926	49788332	55900448	55034628	33241922	51289492	40541992	45432692	37420132	48677076	97219032	37071056	66059440	44327856	24903862
Q9SYW8	Photosystem I chlorophyll a/b-binding protein 2, chloroplastic [OS=Arabidopsis thaliana]	0	[GO:0009409]; GO:0006950; GO:0009266; GO:0050896; GO:0009628; GO:0008150 [GO:0009416]; GO:0009314; GO:0009628; GO:0050896; GO:0008150 [GO:0009507]; GO:0009536; GO:0043231; GO:0005737; GO:0043227; GO:0043229; GO:0110165; GO:0005622; GO:0043226; GO:0005575 [GO:0009522]; GO:0009521; GO:0098796; GO:0034357; GO:0032991; GO:0016020; GO:0009579; GO:0005575; GO:0110165; GO:0005622 [GO:0009523]; GO:000952…	Pf00504	protein metabolism;other metabolic processes;stress response;other biological processes	other membranes;other cell component	other molecular function	452244512	493028736	449198688	419830784	245790160	234231744	217503728	234936672	345033696	323921184	455618496	153635472	420406432	448548608	413374048	420905408
Q08682	40S ribosomal protein Sa-1 [OS=Arabidopsis thaliana]	0	[GO:0000028]; GO:0022618; GO:0042255; GO:0042274; GO:0065003; GO:0071826; GO:0022613; GO:0140694; GO:0042254; GO:0022607; GO:0043933; GO:0044085; GO:0070925; GO:0016043; GO:0071840; GO:0006996; GO:0009987; GO:0008150 [GO:0002181]; GO:0006412; GO:0034645; GO:0043043; GO:0044267; GO:0010467; GO:0009059; GO:0044249; GO:0044260; GO:0006518; GO:0043604; GO:1901566; GO:0019538; GO:0043170; GO:1901576; …	Pf00318	cell organization and biogenesis;protein metabolism;other metabolic processes;stress response	plasma membrane;other membranes;cytosol;translational apparatus;nucleus;other cell component	nucleic acid binding activity;other molecular function	246141064	280226592	212143112	198876144	218187696	242896416	242594160	261795472	260084584	233934200	282038232	182463264	209914200	220263360	219230920	164330096
O48726	26S proteasome regulatory subunit RPN13 [OS=Arabidopsis thaliana]	0	[GO:0000502]; GO:0140535; GO:1905369; GO:0032991; GO:1905368; GO:0005575; GO:1902494 [GO:0005634]; GO:0043231; GO:0043227; GO:0043229; GO:0043226; GO:0005622; GO:0110165; GO:0005575 [GO:0005737]; GO:0110165; GO:0005622; GO:0005575 [GO:0006511]; GO:0019941; GO:0043632; GO:0051603; GO:0044265; GO:0006508; GO:0044257; GO:0009057; GO:0044248; GO:0044260; GO:0019538; GO:0030163; GO:0044267; GO:0043170…	Pf04683, Pf16550	protein metabolism;other metabolic processes;other biological processes	nucleus;other cell component	enzyme regulator activity;other molecular function	12363466	14348987	13044364	13031866	10860031	10284935	10761883	9546271	22036490	19700332	18982232	11056465	16402687	19433694	15974240	11205508
P34788	40S ribosomal protein S18 [OS=Arabidopsis thaliana]	0	[GO:0003723]; GO:0003676; GO:0097159; GO:1901363; GO:0005488; GO:0003674 [GO:0003729]; GO:0003723; GO:0003676; GO:0097159; GO:1901363; GO:0005488; GO:0003674 [GO:0003735]; GO:0005198; GO:0003674 [GO:0005618]; GO:0030312; GO:0110165; GO:0071944; GO:0005575 [GO:0005730]; GO:0043232; GO:0031981; GO:0043228; GO:0043229; GO:0070013; GO:0005634; GO:0043226; GO:0005622; GO:0043233; GO:0043231; GO:011016…	Pf00416	protein metabolism;other metabolic processes	plasma membrane;other membranes;cytosol;translational apparatus;nucleus;other cytoplasmic organelle;other cell component	nucleic acid binding activity;other molecular function	333630064	283753760	448618736	334603072	501330968	463209328	587978816	574817136	220368056	217427044	234267128	157889364	486591992	450140616	568242392	392284936
Q8L785	Glycine--tRNA ligase, chloroplastic/mitochondrial 2 [OS=Arabidopsis thaliana]	0	[GO:0004820]; GO:0004812; GO:0016875; GO:0140101; GO:0016874; GO:0140098; GO:0003824; GO:0140640; GO:0003674 [GO:0005524]; GO:0032559; GO:0035639; GO:0030554; GO:0032555; GO:0043168; GO:1901265; GO:0017076; GO:0032553; GO:0043167; GO:0097159; GO:1901363; GO:0000166; GO:0097367; GO:0005488; GO:0036094; GO:0003674 [GO:0005739]; GO:0043231; GO:0005737; GO:0043227; GO:0043229; GO:0110165; GO:0005622;…	Pf02091, Pf02092	protein metabolism;RNA metabolism OR transcription;other metabolic processes;developmental processes;other biological processes	mitochondrion;other cell component	other molecular function	27485174	25943542	24771892	24914542	26253870	29036750	27180196	26213682	45394156	45752844	44319436	55854224	26089922	27451316	23407350	20110678
Q8VYM4	30S ribosomal protein 2, chloroplastic [OS=Arabidopsis thaliana]	0	[GO:0003697]; GO:0003677; GO:0003676; GO:0097159; GO:1901363; GO:0005488; GO:0003674 [GO:0003723]; GO:0003676; GO:0097159; GO:1901363; GO:0005488; GO:0003674 [GO:0003729]; GO:0003723; GO:0003676; GO:0097159; GO:1901363; GO:0005488; GO:0003674 [GO:0005840]; GO:0043232; GO:0043228; GO:0043229; GO:0043226; GO:0005622; GO:0110165; GO:0005575 [GO:0009409]; GO:0006950; GO:0009266; GO:0050896; GO:000962…	Pf00076	RNA metabolism OR transcription;other metabolic processes;stress response;other biological processes	other membranes;translational apparatus;other cell component	nucleic acid binding activity		19957522	23373404	69790288	79997448	30074286	88673928	39936040					66991332	108597128		80909480
Q9SIF2	Heat shock protein 90-5, chloroplastic [OS=Arabidopsis thaliana]	0	[GO:0005524]; GO:0032559; GO:0035639; GO:0030554; GO:0032555; GO:0043168; GO:1901265; GO:0017076; GO:0032553; GO:0043167; GO:0097159; GO:1901363; GO:0000166; GO:0097367; GO:0005488; GO:0036094; GO:0003674 [GO:0005739]; GO:0043231; GO:0005737; GO:0043227; GO:0043229; GO:0110165; GO:0005622; GO:0043226; GO:0005575 [GO:0005774]; GO:0098588; GO:0005773; GO:0031090; GO:0043231; GO:0005737; GO:0016020;…	Pf00183, Pf02518	stress response;transport;developmental processes;other biological processes	other membranes;mitochondrion;ER/Golgi;other cytoplasmic organelle;other cell component	other molecular function	131405304	111432524	121657792	140474480	139359140	79380912	148214040	128850140	108959316	99892656	118182388	140814370	130217776	92969464	116421352	109790412
P46309	Glutamate--cysteine ligase, chloroplastic [OS=Arabidopsis thaliana]	0	[GO:0002213]; GO:0098542; GO:0006952; GO:0051707; GO:0006950; GO:0043207; GO:0044419; GO:0050896; GO:0009605; GO:0009607; GO:0008150 [GO:0004357]; GO:0016881; GO:0016879; GO:0016874; GO:0003824; GO:0003674 [GO:0005524]; GO:0032559; GO:0035639; GO:0030554; GO:0032555; GO:0043168; GO:1901265; GO:0017076; GO:0032553; GO:0043167; GO:0097159; GO:1901363; GO:0000166; GO:0097367; GO:0005488; GO:0036094;…	Pf04107	cell organization and biogenesis;other metabolic processes;stress response;developmental processes;other biological processes	other cell component	other molecular function	16641489	18806864	9949198	20584166	16927046	23640736	21383828	24891054	19602964	18622198	27388996	15901462	17894014	17941186	7.3386e+06	28494390
P34795	Glucose-6-phosphate isomerase, cytosolic [OS=Arabidopsis thaliana]	0	[GO:0004347]; GO:0016861; GO:0016860; GO:0016853; GO:0003824; GO:0003674 [GO:0005829]; GO:0110165; GO:0005737; GO:0005575; GO:0005622 [GO:0006094]; GO:0006006; GO:0019319; GO:0019318; GO:0046364; GO:0005996; GO:0016051; GO:0044283; GO:0005975; GO:0044281; GO:1901576; GO:0009058; GO:0044238; GO:0071704; GO:0008152; GO:0008150 [GO:0006096]; GO:0006090; GO:0006757; GO:0016052; GO:0032787; GO:0006091…	Pf00342	other metabolic processes;stress response;other biological processes	cytosol	other molecular function	63754216	63170544	67499232	55425832	79811856	65169388	67510424	70016928	42039248	28538500	39460164	68516608	64943528	49822636	62233708	48580284
P09468	ATP synthase epsilon chain, chloroplastic [OS=Arabidopsis thaliana]	0	[GO:0000275]; GO:0045261; GO:0098800; GO:0005753; GO:0033178; GO:0005622; GO:0045259; GO:0098796; GO:0098798; GO:0005743; GO:0016469; GO:0110165; GO:0032991; GO:0016020; GO:0005739; GO:0019866; GO:0031966; GO:0005575; GO:0043231; GO:0005737; GO:0031090; GO:0031967; GO:0005740; GO:0043227; GO:0043229; GO:0031975; GO:0043226 [GO:0003729]; GO:0003723; GO:0003676; GO:0097159; GO:1901363; GO:0005488; …	Pf00401, Pf02823	other metabolic processes;transport	other membranes;mitochondrion;other cell component	transporter activity;nucleic acid binding activity;other molecular function			87736048	72883536	179919936	62064772	221119552	209151568	246600256	216375208	251809008	215315152	231162520	214158272	202880752	179687632
Q9SMW7	Basic transcription factor 3 [OS=Arabidopsis thaliana]	0	[GO:0003729]; GO:0003723; GO:0003676; GO:0097159; GO:1901363; GO:0005488; GO:0003674 [GO:0005829]; GO:0110165; GO:0005737; GO:0005575; GO:0005622 [GO:0005854]; GO:0032991; GO:0005737; GO:0005575; GO:0110165; GO:0005622 [GO:0042788]; GO:0005840; GO:0005844; GO:0043232; GO:1990904; GO:0043228; GO:0043229; GO:0032991; GO:0043226; GO:0005622; GO:0005575; GO:0110165	Pf01849		cytosol;translational apparatus	nucleic acid binding activity	53537696	59106296	40948848	39373472	71077200	77561368	90539920	81879648	43876672	57503660	47891132	73574624	76318024	60619472	68326472	50166220
O65355	Gamma-glutamyl hydrolase 2 [OS=Arabidopsis thaliana]	0	[GO:0005615]; GO:0110165; GO:0005576; GO:0005575 [GO:0005618]; GO:0030312; GO:0110165; GO:0071944; GO:0005575 [GO:0005773]; GO:0043231; GO:0005737; GO:0043227; GO:0043229; GO:0110165; GO:0005622; GO:0043226; GO:0005575 [GO:0008242]; GO:0008233; GO:0016787; GO:0140096; GO:0006508; GO:0003824; GO:0019538; GO:0003674; GO:0043170; GO:0044238; GO:1901564; GO:0071704; GO:0008152; GO:0006807; GO:0008150…	Pf07722	protein metabolism;other metabolic processes	non-structural extracellular;other cytoplasmic organelle;other cell component	other molecular function	123565016	112412624	123051680	96463192	107032976	73937064	93508136	60291816	129111384	129367232	135213104	150818128	151516096	223358736	93384064	126718128
P36397	ADP-ribosylation factor 1 [OS=Arabidopsis thaliana]	0	[GO:0003729]; GO:0003723; GO:0003676; GO:0097159; GO:1901363; GO:0005488; GO:0003674 [GO:0003924]; GO:0017111; GO:0016462; GO:0016818; GO:0016817; GO:0016787; GO:0003824; GO:0003674 [GO:0005525]; GO:0032561; GO:0035639; GO:0019001; GO:0032555; GO:0043168; GO:1901265; GO:0017076; GO:0032553; GO:0043167; GO:0097159; GO:1901363; GO:0000166; GO:0097367; GO:0005488; GO:0036094; GO:0003674 [GO:0005769]…	Pf00025	transport;signal transduction;other biological processes	ER/Golgi;other cytoplasmic organelle	enzyme regulator activity;nucleic acid binding activity;other molecular function	47125308	20053792	12226079	41905472	46775020	38446832	43298116	38745832	25700842	14442479	11038253	39931324	37037492	42647560	34089928	36816728
AT4G18810.2	NAD(P)-binding Rossmann-fold superfamily protein	0	[GO:0005773]; GO:0043231; GO:0005737; GO:0043227; GO:0043229; GO:0110165; GO:0005622; GO:0043226; GO:0005575 [GO:0009507]; GO:0009536; GO:0043231; GO:0005737; GO:0043227; GO:0043229; GO:0110165; GO:0005622; GO:0043226; GO:0005575 [GO:0009570]; GO:0009532; GO:0009507; GO:0110165; GO:0009536; GO:0005575; GO:0043231; GO:0005737; GO:0043227; GO:0043229; GO:0005622; GO:0043226 [GO:0010257]; GO:0065003…	Pf08547, Pf13460	cell organization and biogenesis	other cytoplasmic organelle;other cell component	other molecular function	177541944	244458976	193710056	158857756	183965432	180647760	169415620	157111728	152806484	122735956	114901652	130292544	242102536	211049576	244254488	97400184
Q9LS03	Allene oxide cyclase 1, chloroplastic [OS=Arabidopsis thaliana]	0	[GO:0009507]; GO:0009536; GO:0043231; GO:0005737; GO:0043227; GO:0043229; GO:0110165; GO:0005622; GO:0043226; GO:0005575 [GO:0009535]; GO:0055035; GO:0009534; GO:0042170; GO:0042651; GO:0031976; GO:0009507; GO:0031090; GO:0009526; GO:0034357; GO:0009579; GO:0031984; GO:0009536; GO:0016020; GO:0043227; GO:0031967; GO:0005622; GO:0110165; GO:0043229; GO:0043231; GO:0005737; GO:0043226; GO:0031975; …	Pf06351	other metabolic processes	other membranes;other cell component	other molecular function	205035008	225840544	196722400	184861552	197424976	194807220	176123792	167823608	262968448	268085594	238509128	251720102	208959952	203627027	177448800	186414800
Q9ZV24	Outer envelope pore protein 16-1, chloroplastic [OS=Arabidopsis thaliana]	0	[GO:0003729]; GO:0003723; GO:0003676; GO:0097159; GO:1901363; GO:0005488; GO:0003674 [GO:0005773]; GO:0043231; GO:0005737; GO:0043227; GO:0043229; GO:0110165; GO:0005622; GO:0043226; GO:0005575 [GO:0006811]; GO:0006810; GO:0051234; GO:0051179; GO:0008150 [GO:0009409]; GO:0006950; GO:0009266; GO:0050896; GO:0009628; GO:0008150 [GO:0009507]; GO:0009536; GO:0043231; GO:0005737; GO:0043227; GO:004322…	Pf02466	stress response;transport;other biological processes	other membranes;other cytoplasmic organelle;other cell component	transporter activity;nucleic acid binding activity;other molecular function	7623290	6514685	6233157	5939367	7573076	6.71706e+06	6279526	5367179	7445714	4.03294e+06	8976235	12660031	5.2684e+06	4.77866e+06	4731815	2.52371e+06
AT5G47860.1	Protein of unknown function (DUF1350)	0	[GO:0009507]; GO:0009536; GO:0043231; GO:0005737; GO:0043227; GO:0043229; GO:0110165; GO:0005622; GO:0043226; GO:0005575	Pf07082		other cell component		226860	271529	175146		177150		178577	140135	496683	864934	480398	1.16178e+06	365600	214901	283800	470698
Q9LZT0	Histone H2B.7 [OS=Arabidopsis thaliana]	0	[GO:0000786]; GO:0032993; GO:0044815; GO:0000785; GO:0032991; GO:0110165; GO:0005694; GO:0005575; GO:0043232; GO:0043228; GO:0043229; GO:0043226; GO:0005622 [GO:0003677]; GO:0003676; GO:0097159; GO:1901363; GO:0005488; GO:0003674 [GO:0005634]; GO:0043231; GO:0043227; GO:0043229; GO:0043226; GO:0005622; GO:0110165; GO:0005575 [GO:0006334]; GO:0034728; GO:0065004; GO:0031497; GO:0006338; GO:0071824…	Pf00125	cell organization and biogenesis	nucleus;other cell component	nucleic acid binding activity;other molecular function	73135320	80727584	55737376	55923488	42104040	45092312	48417496	37716552	42749408	69402152	87779680	61510892	48254884	36800064	39603624	24431886
Q93Y31	ADP-ribosylation factor-like protein 8b [OS=Arabidopsis thaliana]	0	[GO:0003924]; GO:0017111; GO:0016462; GO:0016818; GO:0016817; GO:0016787; GO:0003824; GO:0003674 [GO:0005525]; GO:0032561; GO:0035639; GO:0019001; GO:0032555; GO:0043168; GO:1901265; GO:0017076; GO:0032553; GO:0043167; GO:0097159; GO:1901363; GO:0000166; GO:0097367; GO:0005488; GO:0036094; GO:0003674 [GO:0005765]; GO:0098852; GO:0005764; GO:0005774; GO:0000323; GO:0098588; GO:0005773; GO:0031090;…	Pf00025	cell cycle OR cell proliferation;transport;other biological processes	other membranes;cytoskeleton;other cytoplasmic organelle;other cell component	other molecular function	51705368	48708620	31497264	21118626	23892970	18396030	48328584	49071152				35899784	21646278	26325758	24473670	22838668
Q94EG6	Uncharacterized protein At5g02240 [OS=Arabidopsis thaliana]	0	[GO:0005774]; GO:0098588; GO:0005773; GO:0031090; GO:0043231; GO:0005737; GO:0016020; GO:0043227; GO:0043229; GO:0110165; GO:0005622; GO:0043226; GO:0005575 [GO:0005829]; GO:0110165; GO:0005737; GO:0005575; GO:0005622 [GO:0005886]; GO:0016020; GO:0071944; GO:0110165; GO:0005575 [GO:0009507]; GO:0009536; GO:0043231; GO:0005737; GO:0043227; GO:0043229; GO:0110165; GO:0005622; GO:0043226; GO:0005575…	Pf13460	other biological processes	non-structural extracellular;plasma membrane;other membranes;cytosol;other cytoplasmic organelle;other cell component	other molecular function	85702540	53021748	87200536	102119976	77357080	109072456	184619762	139326786	50366544	43542108	47628712	18979884	182705064	99394608	111124928	139280808
Q9SCL7	Acetylglutamate kinase, chloroplastic [OS=Arabidopsis thaliana]	0	[GO:0003991]; GO:0016301; GO:0016774; GO:0016772; GO:0016310; GO:0016740; GO:0006796; GO:0003824; GO:0006793; GO:0003674; GO:0044237; GO:0008152; GO:0009987; GO:0008150 [GO:0005524]; GO:0032559; GO:0035639; GO:0030554; GO:0032555; GO:0043168; GO:1901265; GO:0017076; GO:0032553; GO:0043167; GO:0097159; GO:1901363; GO:0000166; GO:0097367; GO:0005488; GO:0036094; GO:0003674 [GO:0005737]; GO:0110165;…	Pf00696	other metabolic processes	mitochondrion;other cell component	kinase activity;other molecular function	8431439	7.5214e+06	5455140	1.23861e+06	4.6366e+06	3.40984e+06	3.88894e+06	2.70351e+06	9.18422e+06	8.23415e+06	9204550	3.77459e+06	5.5264e+06	5.28548e+06	5.26712e+06	3.46079e+06
P41376	Eukaryotic initiation factor 4A-1 [OS=Arabidopsis thaliana]	0	[GO:0002183]; GO:0006413; GO:0002181; GO:0044237; GO:0006412; GO:0008152; GO:0009987; GO:0034645; GO:0043043; GO:0044267; GO:0010467; GO:0008150; GO:0009059; GO:0044249; GO:0044260; GO:0006518; GO:0043604; GO:1901566; GO:0019538; GO:0043170; GO:1901576; GO:0009058; GO:0043603; GO:1901564; GO:0044271; GO:0044238; GO:0071704; GO:0034641; GO:0006807 [GO:0003676]; GO:0097159; GO:1901363; GO:0005488; …	Pf00270, Pf00271	protein metabolism;other metabolic processes	other cell component	nucleic acid binding activity;other molecular function		16084410	4.42508e+06	3.86238e+06	4648629	3.66505e+06	9567632		18823316	6.7227e+06	6.13044e+06	18254816	2.80771e+06	2.98445e+06	2.36177e+06	1.27787e+06
P05466	3-phosphoshikimate 1-carboxyvinyltransferase, chloroplastic [OS=Arabidopsis thaliana]	0	[GO:0003866]; GO:0016765; GO:0016740; GO:0003824; GO:0003674 [GO:0008652]; GO:0006520; GO:0046394; GO:1901566; GO:0019752; GO:0044238; GO:1901564; GO:0016053; GO:1901576; GO:0043436; GO:0008152; GO:0006807; GO:0071704; GO:0006082; GO:0044249; GO:0044283; GO:0009058; GO:0008150; GO:0044237; GO:0044281; GO:0009987 [GO:0009073]; GO:0009072; GO:0016053; GO:0019438; GO:1901362; GO:1901566; GO:0006520;…	Pf00275	other metabolic processes	other cell component	other molecular function					8009991		6779299		25097460	8720196	11960855	11743076	8306818		14972269	5.09991e+06
O80796	Membrane-associated protein VIPP1, chloroplastic [OS=Arabidopsis thaliana]	0	[GO:0009507]; GO:0009536; GO:0043231; GO:0005737; GO:0043227; GO:0043229; GO:0110165; GO:0005622; GO:0043226; GO:0005575 [GO:0009508]; GO:0005694; GO:0042646; GO:0043232; GO:0009295; GO:0009532; GO:0043228; GO:0043229; GO:0110165; GO:0009536; GO:0043226; GO:0005622; GO:0005575; GO:0043231; GO:0005737; GO:0043227 [GO:0009534]; GO:0031976; GO:0009507; GO:0009579; GO:0031984; GO:0009536; GO:0005622;…	Pf04012	cell organization and biogenesis	other membranes;other cell component		700869552	639012100	650232140	547799912	552029536	575521144	490771328	532270352	764393024	819859176	782353720	314328112	759369704	911777868	831073280	669252744
Q9CAK8	2-C-methyl-D-erythritol 2,4-cyclodiphosphate synthase, chloroplastic [OS=Arabidopsis thaliana]	0	[GO:0008685]; GO:0016849; GO:0016829; GO:0003824; GO:0003674 [GO:0009507]; GO:0009536; GO:0043231; GO:0005737; GO:0043227; GO:0043229; GO:0110165; GO:0005622; GO:0043226; GO:0005575 [GO:0009570]; GO:0009532; GO:0009507; GO:0110165; GO:0009536; GO:0005575; GO:0043231; GO:0005737; GO:0043227; GO:0043229; GO:0005622; GO:0043226 [GO:0015995]; GO:0006779; GO:0015994; GO:0046148; GO:0006778; GO:0033014…	Pf02542	other metabolic processes	other cell component	other molecular function	27623482	20759702	30994458	19154624	46703016	31256666	45482996	43843296	43285272	37293388	49775816	59883224	46283096	43810196	70145552	56393728
AT5G38530.1	tryptophan synthase beta type 2	0	[GO:0000162]; GO:0006568; GO:0009073; GO:0046219; GO:1901607; GO:0006586; GO:0009072; GO:1901605; GO:0016053; GO:0019438; GO:1901362; GO:1901566; GO:0042401; GO:0042435; GO:0008652; GO:0006576; GO:0042430; GO:0006520; GO:0006725; GO:1901360; GO:0006082; GO:0044249; GO:0044283; GO:1901576; GO:1901564; GO:0009309; GO:0018130; GO:0044271; GO:0046394; GO:0044106; GO:0034641; GO:0046483; GO:0019752; G…	Pf00291	other metabolic processes		other molecular function	9077470	8190148	7052157	8416200	14003622	18398990	17067576	14207196	14755528	20988946		29304982	9942455	13569621	11582605	6.85798e+06
Q9M9K1	Probable 2,3-bisphosphoglycerate-independent phosphoglycerate mutase 2 [OS=Arabidopsis thaliana]	0	[GO:0004619]; GO:0016868; GO:0016866; GO:0016853; GO:0003824; GO:0003674 [GO:0005737]; GO:0110165; GO:0005622; GO:0005575 [GO:0005829]; GO:0110165; GO:0005737; GO:0005575; GO:0005622 [GO:0006007]; GO:0006006; GO:0019320; GO:0019318; GO:0046365; GO:0005996; GO:0016052; GO:0044282; GO:0005975; GO:0044281; GO:1901575; GO:0009056; GO:0044238; GO:0071704; GO:0008152; GO:0008150 [GO:0006096]; GO:000609…	Pf01676, Pf06415	other metabolic processes;developmental processes;other biological processes	non-structural extracellular;cytosol;other cell component	other molecular function	46426228	42188100	48380720	47155280	61637732	59434116	64974120	74196960	61131280	47904956	57066964	105228840	64644472	67186568	60919292	57744540
AT1G17100.1	SOUL heme-binding family protein	0	[GO:0005773]; GO:0043231; GO:0005737; GO:0043227; GO:0043229; GO:0110165; GO:0005622; GO:0043226; GO:0005575 [GO:0005774]; GO:0098588; GO:0005773; GO:0031090; GO:0043231; GO:0005737; GO:0016020; GO:0043227; GO:0043229; GO:0110165; GO:0005622; GO:0043226; GO:0005575 [GO:0020037]; GO:0046906; GO:0097159; GO:1901363; GO:0005488; GO:0003674	Pf04832		other membranes;other cytoplasmic organelle	other molecular function	99280344	113937552	134711616	115417928	114220920	125633584	120356496	116192248	132568072	128914480	143458544	25560260	110049680	175986608	152468432	130218096
Q9LD43	Acetyl-coenzyme A carboxylase carboxyl transferase subunit alpha, chloroplastic [OS=Arabidopsis thaliana]	0	[GO:0003989]; GO:0016421; GO:0016885; GO:0016874; GO:0003824; GO:0003674 [GO:0005524]; GO:0032559; GO:0035639; GO:0030554; GO:0032555; GO:0043168; GO:1901265; GO:0017076; GO:0032553; GO:0043167; GO:0097159; GO:1901363; GO:0000166; GO:0097367; GO:0005488; GO:0036094; GO:0003674 [GO:0006633]; GO:0006631; GO:0008610; GO:0072330; GO:0032787; GO:0044255; GO:0006629; GO:1901576; GO:0046394; GO:0019752;…	Pf03255	other metabolic processes	other membranes;other cell component	other molecular function	28831050	37950908		28676252	30895748	37249116	42343392	20247936	36562188	30600466	32807154	52247560			31786412	19395714
Q9FRL8	Glutathione S-transferase DHAR2 [OS=Arabidopsis thaliana]	0	[GO:0004364]; GO:0016765; GO:0016740; GO:0003824; GO:0003674 [GO:0005829]; GO:0110165; GO:0005737; GO:0005575; GO:0005622 [GO:0005886]; GO:0016020; GO:0071944; GO:0110165; GO:0005575 [GO:0010731]; GO:0006464; GO:0036211; GO:0044267; GO:0019538; GO:0043412; GO:0044260; GO:0043170; GO:0044238; GO:1901564; GO:0044237; GO:0071704; GO:0008152; GO:0006807; GO:0009987; GO:0008150 [GO:0033355]; GO:000674…	Pf13410, Pf13417	protein metabolism;other metabolic processes;developmental processes;other biological processes	plasma membrane;other membranes;cytosol	other molecular function	29595220	24495296	26695136	12481490	29303690	17689424	24053014	33430124	24108712	31619066	35133184	45997312	32165224	41249900	30053180	34270700
O22870	Peptidyl-prolyl cis-trans isomerase FKBP16-3, chloroplastic [OS=Arabidopsis thaliana]	0	[GO:0003755]; GO:0016859; GO:0140096; GO:0000413; GO:0016853; GO:0003824; GO:0018208; GO:0003674; GO:0018193; GO:0006464; GO:0036211; GO:0044267; GO:0019538; GO:0043412; GO:0044260; GO:0043170; GO:0044238; GO:1901564; GO:0044237; GO:0071704; GO:0008152; GO:0006807; GO:0009987; GO:0008150 [GO:0009507]; GO:0009536; GO:0043231; GO:0005737; GO:0043227; GO:0043229; GO:0110165; GO:0005622; GO:0043226; …	Pf00254	protein metabolism;other metabolic processes	other cell component	other molecular function	61434456	57245728	60392704	63568508	47127400	43101976	47619476	17622526	59311504	101867136	75529472	64583088	81904312	31936584	67100480	45881108
AT2G21385.3	unknown protein.	0						13709114	11764447	3.45222e+06	5.8232e+06	3715528	6249545	5762430	5.49044e+06	10135355	16838458	12054270	17581686	5775069	6.8672e+06	6.40826e+06	4.70754e+06
P21218	Protochlorophyllide reductase B, chloroplastic [OS=Arabidopsis thaliana]	0	[GO:0003729]; GO:0003723; GO:0003676; GO:0097159; GO:1901363; GO:0005488; GO:0003674 [GO:0009507]; GO:0009536; GO:0043231; GO:0005737; GO:0043227; GO:0043229; GO:0110165; GO:0005622; GO:0043226; GO:0005575 [GO:0009534]; GO:0031976; GO:0009507; GO:0009579; GO:0031984; GO:0009536; GO:0005622; GO:0110165; GO:0043227; GO:0043229; GO:0043231; GO:0005737; GO:0005575; GO:0043226 [GO:0009535]; GO:0055035…	Pf00106	other metabolic processes;other biological processes	other membranes;other cell component	nucleic acid binding activity;other molecular function	221645712	263282752	205891616	210053984	220621744	172548160	160232496	180476640	154782768	146028608	156209216	72112504	102546752	121049016	131248720	133447400
AT1G71500.1	Rieske (2Fe-2S) domain-containing protein	0	[GO:0008942]; GO:0046857; GO:0098809; GO:0016661; GO:0016491; GO:0003824; GO:0003674 [GO:0009507]; GO:0009536; GO:0043231; GO:0005737; GO:0043227; GO:0043229; GO:0110165; GO:0005622; GO:0043226; GO:0005575 [GO:0009534]; GO:0031976; GO:0009507; GO:0009579; GO:0031984; GO:0009536; GO:0005622; GO:0110165; GO:0043227; GO:0043229; GO:0043231; GO:0005737; GO:0005575; GO:0043226 [GO:0009535]; GO:0055035…	Pf13806	cell organization and biogenesis;other metabolic processes;other biological processes	other membranes;other cell component	other molecular function	136308864	153430880	124003008	104326744	113531664	89310328	150134208	156943232	130135216	125419640	127403472	59755468	111462848	120105368	135311136	145352672
AT1G74730.1	Protein of unknown function (DUF1118)	0	[GO:0009507]; GO:0009536; GO:0043231; GO:0005737; GO:0043227; GO:0043229; GO:0110165; GO:0005622; GO:0043226; GO:0005575 [GO:0009515]; GO:0009534; GO:0009542; GO:0031976; GO:0009507; GO:0110165; GO:0009579; GO:0031984; GO:0009536; GO:0005575; GO:0005622; GO:0043227; GO:0043229; GO:0043231; GO:0005737; GO:0043226 [GO:0009534]; GO:0031976; GO:0009507; GO:0009579; GO:0031984; GO:0009536; GO:0005622;…	Pf06549	cell organization and biogenesis;other biological processes	other membranes;other cell component		147999104	132470696	163898960	191369408	172368352	180416454	225825696	178186016	187874944	161770112	187716496	657405366	185944292	165113728	138116864	175847312
Q93WN0	Selenium-binding protein 2 [OS=Arabidopsis thaliana]	0	[GO:0008430]; GO:0005488; GO:0003674 [GO:0010197]; GO:0000741; GO:0009559; GO:0048284; GO:0006997; GO:0030154; GO:0009561; GO:0006996; GO:0048869; GO:0032501; GO:0009553; GO:0016043; GO:0009987; GO:0032502; GO:0008150; GO:0048229; GO:0071840; GO:0007275; GO:0048856	Pf05694	cell organization and biogenesis;developmental processes		other molecular function	49030496	70175808	59213660	61922948	86439248	55429608	44329528	80803336	78206208	63132744	70078784	64396248	65259988	80620760	91539560	95249720
P46248	Aspartate aminotransferase, chloroplastic [OS=Arabidopsis thaliana]	0	[GO:0004069]; GO:0008483; GO:0016769; GO:0016740; GO:0003824; GO:0003674 [GO:0006103]; GO:0043648; GO:0019752; GO:0043436; GO:0006082; GO:0044237; GO:0044281; GO:0071704; GO:0008152; GO:0009987; GO:0008150 [GO:0006520]; GO:0019752; GO:0044238; GO:1901564; GO:0043436; GO:0008152; GO:0006807; GO:0071704; GO:0006082; GO:0008150; GO:0044237; GO:0044281; GO:0009987 [GO:0006531]; GO:0009066; GO:0043648…	Pf00155	other metabolic processes	other cell component	other molecular function	39350936	57066724	39691116		55591700	43150096	43387208	61330340	47028476	41863492	46597428	31944088	46332324	57225068	53532320	67290992
Q96252	ATP synthase subunit delta', mitochondrial [OS=Arabidopsis thaliana]	0	[GO:0000275]; GO:0045261; GO:0098800; GO:0005753; GO:0033178; GO:0005622; GO:0045259; GO:0098796; GO:0098798; GO:0005743; GO:0016469; GO:0110165; GO:0032991; GO:0016020; GO:0005739; GO:0019866; GO:0031966; GO:0005575; GO:0043231; GO:0005737; GO:0031090; GO:0031967; GO:0005740; GO:0043227; GO:0043229; GO:0031975; GO:0043226 [GO:0005739]; GO:0043231; GO:0005737; GO:0043227; GO:0043229; GO:0110165; …	Pf02823	other metabolic processes;transport	other membranes;mitochondrion	transporter activity;other molecular function	68715176	51658920	89531848	63988352	43233908	37021260	30656546	47696748	106940384	111275016	102404584	131862688	78482840	86232632	74451128	71850800
AT5G37360.1	unknown protein; FUNCTIONS IN: molecular_function unknown; INVOLVED IN: biological_process unknown; LOCATED IN: chloroplast thylakoid membrane, chloroplast; EXPRESSED IN: 23 plant structures; EXPRESSED DURING: 13 growth stages; Has 1807 Blast hits to 1807 proteins in 277 species: Archae - 0; Bacteria - 0; Metazoa - 736; Fungi - 347; Plants - 385; Viruses - 0; Other Eukaryotes - 339 (source: NCBI …	0	[GO:0009507]; GO:0009536; GO:0043231; GO:0005737; GO:0043227; GO:0043229; GO:0110165; GO:0005622; GO:0043226; GO:0005575 [GO:0009535]; GO:0055035; GO:0009534; GO:0042170; GO:0042651; GO:0031976; GO:0009507; GO:0031090; GO:0009526; GO:0034357; GO:0009579; GO:0031984; GO:0009536; GO:0016020; GO:0043227; GO:0031967; GO:0005622; GO:0110165; GO:0043229; GO:0043231; GO:0005737; GO:0043226; GO:0031975; …			other membranes;other cell component		105379664	111387112	109384352	101511472					98069520	127376808	117603200	128220624	95300408	161716576	136657168	91096704
Q9S7W1	Chlorophyll a-b binding protein CP29.3, chloroplastic [OS=Arabidopsis thaliana]	0	[GO:0009416]; GO:0009314; GO:0009628; GO:0050896; GO:0008150 [GO:0009507]; GO:0009536; GO:0043231; GO:0005737; GO:0043227; GO:0043229; GO:0110165; GO:0005622; GO:0043226; GO:0005575 [GO:0009522]; GO:0009521; GO:0098796; GO:0034357; GO:0032991; GO:0016020; GO:0009579; GO:0005575; GO:0110165; GO:0005622 [GO:0009523]; GO:0009521; GO:0098796; GO:0034357; GO:0032991; GO:0016020; GO:0009579; GO:0005575…	Pf00504	protein metabolism;other metabolic processes;other biological processes	other membranes;other cell component	other molecular function	52073560	54048416	48488952	40099576	34296068	39985900	35391696	26467024	49971540	22217270	26949760	38315388	26316570	41345116	31411600	26099738
O65398	Lactoylglutathione lyase GLX1 [OS=Arabidopsis thaliana]	0	[GO:0004462]; GO:0016846; GO:0016829; GO:0003824; GO:0003674 [GO:0005737]; GO:0110165; GO:0005622; GO:0005575 [GO:0005773]; GO:0043231; GO:0005737; GO:0043227; GO:0043229; GO:0110165; GO:0005622; GO:0043226; GO:0005575 [GO:0005777]; GO:0042579; GO:0043231; GO:0005737; GO:0043227; GO:0043229; GO:0110165; GO:0005622; GO:0043226; GO:0005575 [GO:0005829]; GO:0110165; GO:0005737; GO:0005575; GO:000562…	Pf00903	other metabolic processes;other biological processes	plasma membrane;other membranes;cytosol;other cytoplasmic organelle;other cell component	other molecular function	62522752	65235900	70931896	78586248	89428944	95250336	63506860	65899888	14315471	31580314	33616188	30619856	41237648	71958384	77983824	73513784
Q9SLM6	Glutathione S-transferase F3 [OS=Arabidopsis thaliana]	0	[GO:0002239]; GO:0051707; GO:0043207; GO:0044419; GO:0009605; GO:0009607; GO:0008150; GO:0050896 [GO:0004364]; GO:0016765; GO:0016740; GO:0003824; GO:0003674 [GO:0005737]; GO:0110165; GO:0005622; GO:0005575 [GO:0005886]; GO:0016020; GO:0071944; GO:0110165; GO:0005575 [GO:0006749]; GO:0006518; GO:0006575; GO:0006790; GO:0043603; GO:1901564; GO:0044237; GO:0034641; GO:0006807; GO:0071704; GO:000815…	Pf00043, Pf02798	other metabolic processes;other biological processes	plasma membrane;other membranes;other cell component	other molecular function	257058928	259509760	191320112	235686144	364657792	326977056	256392288	275049376	111576112	114125192	105288496	82897408	179832560	114529136	93706632	104849712
Q8GW78	ATP-dependent Clp protease ATP-binding subunit CLPT2, chloroplastic [OS=Arabidopsis thaliana]	0	[GO:0009507]; GO:0009536; GO:0043231; GO:0005737; GO:0043227; GO:0043229; GO:0110165; GO:0005622; GO:0043226; GO:0005575 [GO:0009532]; GO:0110165; GO:0009536; GO:0005575; GO:0043231; GO:0005737; GO:0043227; GO:0043229; GO:0005622; GO:0043226 [GO:0009570]; GO:0009532; GO:0009507; GO:0110165; GO:0009536; GO:0005575; GO:0043231; GO:0005737; GO:0043227; GO:0043229; GO:0005622; GO:0043226 [GO:0009941]…	Pf02861		other cell component	other molecular function	24562068	44868896	76893176	68612504	41992152	62811264	54620560	39335656	49092688	46051688	32654434	60373864	36713364	90527416	64707664	49828860
O50061	50S ribosomal protein L4, chloroplastic [OS=Arabidopsis thaliana]	0	[GO:0000311]; GO:0000315; GO:0009547; GO:0015934; GO:0000313; GO:0009532; GO:0044391; GO:0005840; GO:0043226; GO:0110165; GO:0009536; GO:1990904; GO:0043232; GO:0005575; GO:0043231; GO:0005737; GO:0032991; GO:0043228; GO:0043229; GO:0043227; GO:0005622 [GO:0003729]; GO:0003723; GO:0003676; GO:0097159; GO:1901363; GO:0005488; GO:0003674 [GO:0003735]; GO:0005198; GO:0003674 [GO:0005634]; GO:0043231…	Pf00573	protein metabolism;other metabolic processes	other membranes;cytosol;translational apparatus;nucleus;other cell component	nucleic acid binding activity;other molecular function	2.16907e+06	2.83437e+06	1946584	2.01783e+06	2.00903e+06	1.07402e+06	1.60179e+06	1446699	2.14386e+06	2286515	1.1642e+06	1.4462e+06	2.04862e+06	2.08367e+06	1.6956e+06	881883
Q39195	Photosystem II 5 kDa protein, chloroplastic [OS=Arabidopsis thaliana]	0	[GO:0009523]; GO:0009521; GO:0098796; GO:0034357; GO:0032991; GO:0016020; GO:0009579; GO:0005575; GO:0110165; GO:0005622 [GO:0009535]; GO:0055035; GO:0009534; GO:0042170; GO:0042651; GO:0031976; GO:0009507; GO:0031090; GO:0009526; GO:0034357; GO:0009579; GO:0031984; GO:0009536; GO:0016020; GO:0043227; GO:0031967; GO:0005622; GO:0110165; GO:0043229; GO:0043231; GO:0005737; GO:0043226; GO:0031975; …		other metabolic processes	other membranes		1566375552	1611732864	2103695104	2217144584	1249089792	1244701696	1022905728	1198332928	2462327776	2227843076	2193274984	2304369004	1803071220	1859012414	1850453760	1811512564
Q9M1X2	Fatty-acid-binding protein 1 [OS=Arabidopsis thaliana]	0	[GO:0005504]; GO:0008289; GO:0033293; GO:0005488; GO:0031406; GO:0003674; GO:0043168; GO:0043167 [GO:0005739]; GO:0043231; GO:0005737; GO:0043227; GO:0043229; GO:0110165; GO:0005622; GO:0043226; GO:0005575 [GO:0006631]; GO:0032787; GO:0044255; GO:0019752; GO:0006629; GO:0044237; GO:0043436; GO:0044238; GO:0071704; GO:0008152; GO:0009987; GO:0006082; GO:0008150; GO:0044281 [GO:0009507]; GO:0009536…	Pf16035	other metabolic processes	mitochondrion;other cell component	other molecular function	50090572	33134132	53526720	68226168	71366832	64147804	61856172	54028048		58860132	61928228	63957668	83553432	82463192	97584360	86524832
Q8LD49	Thioredoxin X, chloroplastic [OS=Arabidopsis thaliana]	0	[GO:0005737]; GO:0110165; GO:0005622; GO:0005575 [GO:0008047]; GO:0030234; GO:0098772; GO:0050790; GO:0003674; GO:0065009; GO:0065007; GO:0008150 [GO:0009507]; GO:0009536; GO:0043231; GO:0005737; GO:0043227; GO:0043229; GO:0110165; GO:0005622; GO:0043226; GO:0005575 [GO:0009570]; GO:0009532; GO:0009507; GO:0110165; GO:0009536; GO:0005575; GO:0043231; GO:0005737; GO:0043227; GO:0043229; GO:0005622…	Pf00085	other biological processes	other cell component	enzyme regulator activity;other molecular function									65684552	40118780
Q9FDZ9	60S ribosomal protein L21-2 [OS=Arabidopsis thaliana]	0	[GO:0003735]; GO:0005198; GO:0003674 [GO:0005840]; GO:0043232; GO:0043228; GO:0043229; GO:0043226; GO:0005622; GO:0110165; GO:0005575 [GO:0006412]; GO:0034645; GO:0043043; GO:0044267; GO:0010467; GO:0009059; GO:0044249; GO:0044260; GO:0006518; GO:0043604; GO:1901566; GO:0019538; GO:0043170; GO:1901576; GO:0009058; GO:0044237; GO:0043603; GO:1901564; GO:0044271; GO:0044238; GO:0071704; GO:0008152;…	Pf01157	protein metabolism;other metabolic processes	cytosol;translational apparatus	other molecular function	66744468	40023904	125206776	168088544	101070638	52705176	73131864	76954968	97230104	57586964	113988560	139988848	87132384	149913024	135467008	92829008
Q37165	NAD(P)H-quinone oxidoreductase subunit 1, chloroplastic [OS=Arabidopsis thaliana]	0	[GO:0005886]; GO:0016020; GO:0071944; GO:0110165; GO:0005575 [GO:0009060]; GO:0045333; GO:0015980; GO:0006091; GO:0044237; GO:0008152; GO:0009987; GO:0008150 [GO:0009507]; GO:0009536; GO:0043231; GO:0005737; GO:0043227; GO:0043229; GO:0110165; GO:0005622; GO:0043226; GO:0005575 [GO:0009535]; GO:0055035; GO:0009534; GO:0042170; GO:0042651; GO:0031976; GO:0009507; GO:0031090; GO:0009526; GO:0034357…	Pf00146	other metabolic processes	plasma membrane;other membranes;other cell component	other molecular function	76377688	78917504	43562796	41808448	23764880	24790176	28476196	26003532	47908740	40243552	70709760	26695598	10505579	23052698	19012498	16849970
Q9SFU1	60S ribosomal protein L13a-1 [OS=Arabidopsis thaliana]	0	[GO:0003729]; GO:0003723; GO:0003676; GO:0097159; GO:1901363; GO:0005488; GO:0003674 [GO:0003735]; GO:0005198; GO:0003674 [GO:0005840]; GO:0043232; GO:0043228; GO:0043229; GO:0043226; GO:0005622; GO:0110165; GO:0005575 [GO:0006412]; GO:0034645; GO:0043043; GO:0044267; GO:0010467; GO:0009059; GO:0044249; GO:0044260; GO:0006518; GO:0043604; GO:1901566; GO:0019538; GO:0043170; GO:1901576; GO:0009058…	Pf00572	protein metabolism;other metabolic processes;other biological processes	cytosol;translational apparatus	nucleic acid binding activity;other molecular function	46316288	66547220	71378624	63351392	89918240	82618040	86647288	51503112	22844888		32733862	44100000	55943132	52605768	41505544	50054500
P60040	60S ribosomal protein L7-2 [OS=Arabidopsis thaliana]	0	[GO:0000463]; GO:0000470; GO:0006364; GO:0042273; GO:0016072; GO:0034470; GO:0042254; GO:0022613; GO:0034660; GO:0006396; GO:0044085; GO:0016070; GO:0010467; GO:0071840; GO:0090304; GO:0043170; GO:0009987; GO:0006139; GO:0071704; GO:0008150; GO:0006725; GO:0034641; GO:0044238; GO:0046483; GO:1901360; GO:0008152; GO:0044237; GO:0006807 [GO:0003723]; GO:0003676; GO:0097159; GO:1901363; GO:0005488; …	Pf00327, Pf08079	RNA metabolism OR transcription;other metabolic processes	plasma membrane;other membranes;cytosol;translational apparatus;other cytoplasmic organelle;other cell component	nucleic acid binding activity;other molecular function	159351392	153101472	133505976	129633504	158427920	165953520	154492688	168612720	118536576	99422504	107891752	158373488	134457424	246716480	143340736	239226000
P47999	Cysteine synthase, chloroplastic/chromoplastic [OS=Arabidopsis thaliana]	0	[GO:0004124]; GO:0016765; GO:0019344; GO:0016740; GO:0000097; GO:0006534; GO:0009070; GO:0003824; GO:0000096; GO:0016053; GO:0044272; GO:1901566; GO:0009069; GO:1901607; GO:0003674; GO:0006082; GO:0006790; GO:1901564; GO:0044249; GO:0044283; GO:1901576; GO:1901605; GO:0008652; GO:0044237; GO:0044281; GO:0071704; GO:0006807; GO:0009058; GO:0006520; GO:0046394; GO:0008152; GO:0009987; GO:0019752; G…	Pf00291	other metabolic processes;other biological processes	non-structural extracellular;mitochondrion;ER/Golgi;other cytoplasmic organelle;other cell component	other molecular function	130813592	137748432	145075472	133317184	103119616	104373328	124585400	110918096	107106016	123578648	146427424	97618560	154607920	156017088	152750464	105582752
P94072	Germin-like protein subfamily 3 member 3 [OS=Arabidopsis thaliana]	0	[GO:0005618]; GO:0030312; GO:0110165; GO:0071944; GO:0005575 [GO:0005634]; GO:0043231; GO:0043227; GO:0043229; GO:0043226; GO:0005622; GO:0110165; GO:0005575 [GO:0009409]; GO:0006950; GO:0009266; GO:0050896; GO:0009628; GO:0008150 [GO:0030145]; GO:0046914; GO:0046872; GO:0043169; GO:0043167; GO:0005488; GO:0003674 [GO:0031012]; GO:0030312; GO:0110165; GO:0071944; GO:0005575 [GO:0048046]; GO:00055…	Pf00190	stress response	non-structural extracellular;extracellular matrix;nucleus;other cell component	other molecular function	157668608	131956592	158316608	237243104	225324272	259238208	277802208	215376448	156608992	123075424	198149232	101366320	188011760	225759920	190779824	163361568
O22126	Fasciclin-like arabinogalactan protein 8 [OS=Arabidopsis thaliana]	0	[GO:0005886]; GO:0016020; GO:0071944; GO:0110165; GO:0005575 [GO:0031225]; GO:0031224; GO:0110165; GO:0016020; GO:0005575 [GO:0046658]; GO:0031225; GO:0031226; GO:0031224; GO:0005886; GO:0110165; GO:0016020; GO:0071944; GO:0005575 [GO:0048046]; GO:0005576; GO:0110165; GO:0005575	Pf02469		non-structural extracellular;plasma membrane;other membranes		18859208	19954680	16280259	14713771	5373773	3.87933e+06	4061258	2.64265e+06	17942230	17909020	12271013	4742113	8913669	9345349	8.26173e+06	6.39412e+06
Q9FLN4	50S ribosomal protein L27, chloroplastic [OS=Arabidopsis thaliana]	0	[GO:0003729]; GO:0003723; GO:0003676; GO:0097159; GO:1901363; GO:0005488; GO:0003674 [GO:0003735]; GO:0005198; GO:0003674 [GO:0005840]; GO:0043232; GO:0043228; GO:0043229; GO:0043226; GO:0005622; GO:0110165; GO:0005575 [GO:0006412]; GO:0034645; GO:0043043; GO:0044267; GO:0010467; GO:0009059; GO:0044249; GO:0044260; GO:0006518; GO:0043604; GO:1901566; GO:0019538; GO:0043170; GO:1901576; GO:0009058…	Pf01016	protein metabolism;other metabolic processes	translational apparatus;other cell component	nucleic acid binding activity;other molecular function	94693880	78263680	91753640	69305272	99312504	133278304	116274368	128254848	100339912	86497584	85723464	71905760	105773888	139901920	99523800	72409720
O48646	Probable phospholipid hydroperoxide glutathione peroxidase 6, mitochondrial [OS=Arabidopsis thaliana]	0	[GO:0004601]; GO:0016209; GO:0016684; GO:0003674; GO:0098869; GO:0016491; GO:1990748; GO:0003824; GO:0009987; GO:0098754; GO:0097237; GO:0008150; GO:0009636; GO:0070887; GO:0042221; GO:0051716; GO:0050896 [GO:0004602]; GO:0004601; GO:0016209; GO:0016684; GO:0003674; GO:0098869; GO:0016491; GO:1990748; GO:0003824; GO:0009987; GO:0098754; GO:0097237; GO:0008150; GO:0009636; GO:0070887; GO:0042221; …	Pf00255	stress response;other biological processes	plasma membrane;other membranes;cytosol;mitochondrion;other cell component	other molecular function	63715588	78330344	68885976	61642660					90872432	85785368	77121176	99918128			44937772
P42761	Glutathione S-transferase F10 [OS=Arabidopsis thaliana]	0	[GO:0004364]; GO:0016765; GO:0016740; GO:0003824; GO:0003674 [GO:0005507]; GO:0046914; GO:0046872; GO:0043169; GO:0043167; GO:0005488; GO:0003674 [GO:0005618]; GO:0030312; GO:0110165; GO:0071944; GO:0005575 [GO:0005737]; GO:0110165; GO:0005622; GO:0005575 [GO:0005773]; GO:0043231; GO:0005737; GO:0043227; GO:0043229; GO:0110165; GO:0005622; GO:0043226; GO:0005575 [GO:0005829]; GO:0110165; GO:00057…	Pf00043, Pf02798	other metabolic processes;stress response;other biological processes	non-structural extracellular;plasma membrane;other membranes;cytosol;other cytoplasmic organelle;other cell component	other molecular function	74254712	60048912	62958492	60290632	72633536	61420632	74124328	55933968	58839876	57648492	69579496	69202936	59341432	70108312	60664704	43755648
Q9MA79	Fructose-1,6-bisphosphatase, cytosolic [OS=Arabidopsis thaliana]	0	[GO:0005634]; GO:0043231; GO:0043227; GO:0043229; GO:0043226; GO:0005622; GO:0110165; GO:0005575 [GO:0005737]; GO:0110165; GO:0005622; GO:0005575 [GO:0005829]; GO:0110165; GO:0005737; GO:0005575; GO:0005622 [GO:0005975]; GO:0044238; GO:0071704; GO:0008152; GO:0008150 [GO:0005983]; GO:0005982; GO:0009251; GO:0044247; GO:0006073; GO:0000272; GO:0044042; GO:0044264; GO:0044275; GO:0005976; GO:000905…	Pf00316, Pf18913	other metabolic processes;other biological processes	cytosol;nucleus;other cell component	other molecular function	38045020	30817460	45805996	23835576	44786628	55581508	33354576	45108552	45184792	48394296	41915840	56562964		35509832	41441036	44272764
Q9SRZ6	Cytosolic isocitrate dehydrogenase [NADP] [OS=Arabidopsis thaliana]	0	[GO:0000287]; GO:0046872; GO:0043169; GO:0043167; GO:0005488; GO:0003674 [GO:0004450]; GO:0004448; GO:0016616; GO:0016614; GO:0016491; GO:0003824; GO:0003674 [GO:0005739]; GO:0043231; GO:0005737; GO:0043227; GO:0043229; GO:0110165; GO:0005622; GO:0043226; GO:0005575 [GO:0005829]; GO:0110165; GO:0005737; GO:0005575; GO:0005622 [GO:0005886]; GO:0016020; GO:0071944; GO:0110165; GO:0005575 [GO:000609…	Pf00180	other metabolic processes;stress response;other biological processes	non-structural extracellular;plasma membrane;other membranes;cytosol;mitochondrion;other cell component	other molecular function	42158300	39427952	29348420	27989010	29635532	33836748	25645696	27242524	39705140	39979660	35205732	14631658	22079548	33171952	28347594	18351914
O22769	NADH dehydrogenase [ubiquinone] flavoprotein 2, mitochondrial [OS=Arabidopsis thaliana]	0	[GO:0005739]; GO:0043231; GO:0005737; GO:0043227; GO:0043229; GO:0110165; GO:0005622; GO:0043226; GO:0005575 [GO:0005747]; GO:0045271; GO:0098800; GO:0005746; GO:0030964; GO:0098803; GO:1902495; GO:0098796; GO:0098798; GO:0005743; GO:0070469; GO:1990204; GO:1990351; GO:0016021; GO:0032991; GO:0016020; GO:0005739; GO:0019866; GO:0031966; GO:0110165; GO:1902494; GO:0031224; GO:0005575; GO:0043231; …	Pf01257	other metabolic processes;stress response;transport	other membranes;mitochondrion	transporter activity;other molecular function				24502170	29464346	23965860	30678522						25170716	27803730	28461350	31291056
P55826	Protoporphyrinogen oxidase 1, chloroplastic [OS=Arabidopsis thaliana]	0	[GO:0004729]; GO:0016634; GO:0070818; GO:0016627; GO:0016491; GO:0003824; GO:0003674 [GO:0006779]; GO:0006778; GO:0033014; GO:0033013; GO:0018130; GO:0019438; GO:0044271; GO:1901362; GO:1901566; GO:0006725; GO:0046483; GO:1901360; GO:1901564; GO:0044249; GO:0034641; GO:1901576; GO:0044237; GO:0071704; GO:0006807; GO:0009058; GO:0008152; GO:0009987; GO:0008150 [GO:0006782]; GO:0006779; GO:0046501;…	Pf01593	other metabolic processes	other cell component	other molecular function	60511692	54315916	39386740	61733140	36800872	60160524	67434336	56510924	42874032	50994416	73067904	93734288	37749380	45946408	35873812	33247742
Q8VYL1	Adenylate kinase 5, chloroplastic [OS=Arabidopsis thaliana]	0	[GO:0004017]; GO:0050145; GO:0016776; GO:0019205; GO:0046940; GO:0016772; GO:0016301; GO:0009123; GO:0009165; GO:0016740; GO:0016310; GO:0006753; GO:0009117; GO:1901293; GO:0003824; GO:0006796; GO:0019637; GO:0055086; GO:0034654; GO:0090407; GO:0003674; GO:0006793; GO:0071704; GO:0006139; GO:0044281; GO:0018130; GO:0019438; GO:0044271; GO:1901362; GO:1901576; GO:0044237; GO:0008152; GO:0006725; G…	Pf00406, Pf09353	other metabolic processes	other membranes;other cell component	kinase activity;other molecular function	12649113	9037331	11493159	10292734		12989786	14213338	10068623	7364839	13493818		13064019	8933353		5620704	7.89883e+06
Q94A65	Rhodanese-like domain-containing protein 14, chloroplastic [OS=Arabidopsis thaliana]	0	[GO:0009507]; GO:0009536; GO:0043231; GO:0005737; GO:0043227; GO:0043229; GO:0110165; GO:0005622; GO:0043226; GO:0005575 [GO:0009534]; GO:0031976; GO:0009507; GO:0009579; GO:0031984; GO:0009536; GO:0005622; GO:0110165; GO:0043227; GO:0043229; GO:0043231; GO:0005737; GO:0005575; GO:0043226 [GO:0009535]; GO:0055035; GO:0009534; GO:0042170; GO:0042651; GO:0031976; GO:0009507; GO:0031090; GO:0009526;…	Pf00581		other membranes;other cell component		48363364	46557800	43513904	51009596	40305060	48836560	56342412	50640644	62107640	51752776	53008664	42482328	69212016	61988456	52997960	76068336
O23049	50S ribosomal protein L6, chloroplastic [OS=Arabidopsis thaliana]	0	[GO:0003729]; GO:0003723; GO:0003676; GO:0097159; GO:1901363; GO:0005488; GO:0003674 [GO:0003735]; GO:0005198; GO:0003674 [GO:0005840]; GO:0043232; GO:0043228; GO:0043229; GO:0043226; GO:0005622; GO:0110165; GO:0005575 [GO:0006412]; GO:0034645; GO:0043043; GO:0044267; GO:0010467; GO:0009059; GO:0044249; GO:0044260; GO:0006518; GO:0043604; GO:1901566; GO:0019538; GO:0043170; GO:1901576; GO:0009058…	Pf00347	protein metabolism;other metabolic processes;developmental processes	translational apparatus;other cell component	nucleic acid binding activity;other molecular function	44501780	61644660	53273256	46195744	41996680	45656608	25329412	48077560	53365188	43981948	65419736	122929984	45007488	32618258	56681420
Q9LW85	MAR-binding filament-like protein 1 [OS=Arabidopsis thaliana]	0	[GO:0003677]; GO:0003676; GO:0097159; GO:1901363; GO:0005488; GO:0003674 [GO:0009507]; GO:0009536; GO:0043231; GO:0005737; GO:0043227; GO:0043229; GO:0110165; GO:0005622; GO:0043226; GO:0005575 [GO:0009534]; GO:0031976; GO:0009507; GO:0009579; GO:0031984; GO:0009536; GO:0005622; GO:0110165; GO:0043227; GO:0043229; GO:0043231; GO:0005737; GO:0005575; GO:0043226 [GO:0009535]; GO:0055035; GO:0009534…		other metabolic processes;other biological processes	other membranes;nucleus;other cell component	nucleic acid binding activity	167628112	177328752	129490184	132069288	138011792	94926408	151448816	98343256	55972944	80244384	64660692	118481408	109697480	117344136	120360704	115999152
O49629	Probable plastid-lipid-associated protein 2, chloroplastic [OS=Arabidopsis thaliana]	0	[GO:0005739]; GO:0043231; GO:0005737; GO:0043227; GO:0043229; GO:0110165; GO:0005622; GO:0043226; GO:0005575 [GO:0009507]; GO:0009536; GO:0043231; GO:0005737; GO:0043227; GO:0043229; GO:0110165; GO:0005622; GO:0043226; GO:0005575 [GO:0009534]; GO:0031976; GO:0009507; GO:0009579; GO:0031984; GO:0009536; GO:0005622; GO:0110165; GO:0043227; GO:0043229; GO:0043231; GO:0005737; GO:0005575; GO:0043226 …	Pf04755		other membranes;mitochondrion;other cell component				36929664	33368318		29298286		34687700	54138680				70543464	96643440	115451160	69140328
Q42545	Cell division protein FtsZ homolog 1, chloroplastic [OS=Arabidopsis thaliana]	0	[GO:0003924]; GO:0017111; GO:0016462; GO:0016818; GO:0016817; GO:0016787; GO:0003824; GO:0003674 [GO:0005525]; GO:0032561; GO:0035639; GO:0019001; GO:0032555; GO:0043168; GO:1901265; GO:0017076; GO:0032553; GO:0043167; GO:0097159; GO:1901363; GO:0000166; GO:0097367; GO:0005488; GO:0036094; GO:0003674 [GO:0005737]; GO:0110165; GO:0005622; GO:0005575 [GO:0005874]; GO:0099513; GO:0015630; GO:0099512…	Pf00091, Pf12327	cell cycle OR cell proliferation;cell organization and biogenesis;other biological processes	other membranes;cytoskeleton;other cell component	other molecular function	12484811	14218805	13335858	11600242	6.45628e+06	4873700	6225779	4512789	15083392	15130424	14954714	6.67742e+06	10241969	10685516	9847410	6.52087e+06
AT1G09310.1	Protein of unknown function, DUF538	0	[GO:0048046]; GO:0005576; GO:0110165; GO:0005575	Pf04398		non-structural extracellular		83168240	49915164	51986320	37180068	31659690	26852478	31463510	29267608	71678360	46858188	60421172	68626384	36256532	41698476	38463888	26961160
P55228	Glucose-1-phosphate adenylyltransferase small subunit, chloroplastic [OS=Arabidopsis thaliana]	0	[GO:0005524]; GO:0032559; GO:0035639; GO:0030554; GO:0032555; GO:0043168; GO:1901265; GO:0017076; GO:0032553; GO:0043167; GO:0097159; GO:1901363; GO:0000166; GO:0097367; GO:0005488; GO:0036094; GO:0003674 [GO:0005978]; GO:0005977; GO:0009250; GO:0006073; GO:0006112; GO:0033692; GO:0044042; GO:0044264; GO:0015980; GO:0000271; GO:0034637; GO:0034645; GO:0005976; GO:0044260; GO:0044262; GO:0006091; …	Pf00483	other metabolic processes;developmental processes	non-structural extracellular;other cell component	other molecular function	37711124	33331056	34577160	28339292	29788906	30268420	36686488	34995148	74990406	91758464	98059286	70030220	76182680	91326060	32738262	18464004
Q9SCX3	Elongation factor 1-beta 2 [OS=Arabidopsis thaliana]	0	[GO:0003746]; GO:0008135; GO:0006414; GO:0003723; GO:0090079; GO:0006412; GO:0034645; GO:0003676; GO:0045182; GO:0043043; GO:0044267; GO:0010467; GO:0009059; GO:0044249; GO:0044260; GO:0097159; GO:1901363; GO:0003674; GO:0006417; GO:0006518; GO:0043604; GO:1901566; GO:0019538; GO:0043170; GO:1901576; GO:0009058; GO:0044237; GO:0005488; GO:0010608; GO:0032268; GO:0034248; GO:2000112; GO:0043603; G…	Pf00736	protein metabolism;other metabolic processes;stress response	non-structural extracellular;cytosol;other cytoplasmic organelle;other cell component	enzyme regulator activity;nucleic acid binding activity	140870256	135449920	209564048	173110096	161262576	157723536	118991064	119143672	139472384	116642048	123139776	117912880	162468176	223402704	149388784	160248688
O22788	Probable peroxygenase 3 [OS=Arabidopsis thaliana]	0	[GO:0004497]; GO:0016491; GO:0003824; GO:0003674 [GO:0005509]; GO:0046872; GO:0043169; GO:0043167; GO:0005488; GO:0003674 [GO:0005773]; GO:0043231; GO:0005737; GO:0043227; GO:0043229; GO:0110165; GO:0005622; GO:0043226; GO:0005575 [GO:0009269]; GO:0009414; GO:0006950; GO:0009415; GO:0050896; GO:0001101; GO:0009628; GO:0010035; GO:1901700; GO:0008150; GO:0042221 [GO:0009409]; GO:0006950; GO:000926…	Pf05042	other metabolic processes;stress response;other biological processes	other membranes;other cytoplasmic organelle;other cell component	other molecular function	64882400	60709472	55757252	78078504		22198252	20721680	21978394	35277072	44929288	15157985			28890044		18170938
AT3G56130.1	biotin/lipoyl attachment domain-containing protein	0	[GO:0009507]; GO:0009536; GO:0043231; GO:0005737; GO:0043227; GO:0043229; GO:0110165; GO:0005622; GO:0043226; GO:0005575 [GO:0045717]; GO:0031327; GO:0042304; GO:0045922; GO:0051055; GO:0009890; GO:0031324; GO:0031326; GO:0019217; GO:0046890; GO:0045833; GO:0062014; GO:0009889; GO:0009892; GO:0031323; GO:0048523; GO:0010565; GO:0019216; GO:0062012; GO:0019222; GO:0048519; GO:0050794; GO:0080090; …	Pf00364	other biological processes	other cell component		13877070	18597832		13219027	8069719		8985500	10212363	11457926	10291545	12469488		12876882	21475520	11313897	9427850
Q9SE60	Methylenetetrahydrofolate reductase 1 [OS=Arabidopsis thaliana]	0	[GO:0004489]; GO:0016646; GO:0016645; GO:0016491; GO:0003824; GO:0003674 [GO:0005829]; GO:0110165; GO:0005737; GO:0005575; GO:0005622 [GO:0009086]; GO:0000097; GO:0006555; GO:0009067; GO:0000096; GO:0016053; GO:0044272; GO:1901566; GO:0009066; GO:1901607; GO:0006082; GO:0006790; GO:1901564; GO:0044249; GO:0044283; GO:1901576; GO:1901605; GO:0008652; GO:0044237; GO:0044281; GO:0071704; GO:0006807;…	Pf02219	other metabolic processes	cytosol	other molecular function	558933184	602106688	622503808	541434496	779525888	704902272	647984960	635350144	504777920	516224480	481292288	595451712	626242944	740141504	576279296	591414464
O23254	Serine hydroxymethyltransferase 4 [OS=Arabidopsis thaliana]	0	[GO:0004372]; GO:0016742; GO:0016741; GO:0016740; GO:0003824; GO:0003674 [GO:0005737]; GO:0110165; GO:0005622; GO:0005575 [GO:0005829]; GO:0110165; GO:0005737; GO:0005575; GO:0005622 [GO:0005886]; GO:0016020; GO:0071944; GO:0110165; GO:0005575 [GO:0006565]; GO:0006563; GO:0009063; GO:0009071; GO:0009069; GO:0006520; GO:0046395; GO:1901565; GO:1901606; GO:1901605; GO:0019752; GO:0044238; GO:190156…	Pf00464	other metabolic processes;other biological processes	plasma membrane;other membranes;cytosol;other cell component	other molecular function	28647144	28524660	30153848	25442722	45053944	31129594	48956892	29378684	23421312	16824744	28766204	35110848	39577408	32871764	32638212	48471628
O64517	Metacaspase-4 [OS=Arabidopsis thaliana]	0	[GO:0004197]; GO:0004175; GO:0008234; GO:0008233; GO:0016787; GO:0140096; GO:0006508; GO:0003824; GO:0019538; GO:0003674; GO:0043170; GO:0044238; GO:1901564; GO:0071704; GO:0008152; GO:0006807; GO:0008150 [GO:0005737]; GO:0110165; GO:0005622; GO:0005575 [GO:0005829]; GO:0110165; GO:0005737; GO:0005575; GO:0005622 [GO:0005886]; GO:0016020; GO:0071944; GO:0110165; GO:0005575 [GO:0006952]; GO:000695…	Pf00656	protein metabolism;other metabolic processes;stress response;other biological processes	plasma membrane;other membranes;cytosol;other cell component	other molecular function	56568588	40515872	69893472	76426528	76652912	66207948	73768288	61491172	41899800	29704632	32753682	101087904	45411092	39900732	48203384	37417544
Q9FGI6	NADH dehydrogenase [ubiquinone] iron-sulfur protein 1, mitochondrial [OS=Arabidopsis thaliana]	0	[GO:0005739]; GO:0043231; GO:0005737; GO:0043227; GO:0043229; GO:0110165; GO:0005622; GO:0043226; GO:0005575 [GO:0005747]; GO:0045271; GO:0098800; GO:0005746; GO:0030964; GO:0098803; GO:1902495; GO:0098796; GO:0098798; GO:0005743; GO:0070469; GO:1990204; GO:1990351; GO:0016021; GO:0032991; GO:0016020; GO:0005739; GO:0019866; GO:0031966; GO:0110165; GO:1902494; GO:0031224; GO:0005575; GO:0043231; …	Pf00384, Pf09326, Pf10588, Pf13510	other metabolic processes;stress response;transport	other membranes;mitochondrion;other cell component	transporter activity;other molecular function	2.34558e+06	1.23546e+06	2.51279e+06	5539467	2072687	1.73718e+06	1.97017e+06	3.0766e+06	9611455	8747469	4667299	29702868	1.89234e+06	2.39954e+06	2.55826e+06	1.04456e+06
AT1G20225.1	Thioredoxin superfamily protein	0	[GO:0005773]; GO:0043231; GO:0005737; GO:0043227; GO:0043229; GO:0110165; GO:0005622; GO:0043226; GO:0005575 [GO:0005829]; GO:0110165; GO:0005737; GO:0005575; GO:0005622	Pf13462		cytosol;other cytoplasmic organelle
P56799	30S ribosomal protein S4, chloroplastic [OS=Arabidopsis thaliana]	0	[GO:0003729]; GO:0003723; GO:0003676; GO:0097159; GO:1901363; GO:0005488; GO:0003674 [GO:0003735]; GO:0005198; GO:0003674 [GO:0006412]; GO:0034645; GO:0043043; GO:0044267; GO:0010467; GO:0009059; GO:0044249; GO:0044260; GO:0006518; GO:0043604; GO:1901566; GO:0019538; GO:0043170; GO:1901576; GO:0009058; GO:0044237; GO:0043603; GO:1901564; GO:0044271; GO:0044238; GO:0071704; GO:0008152; GO:0009987;…	Pf00163, Pf01479	protein metabolism;other metabolic processes;other biological processes	translational apparatus;other cell component	nucleic acid binding activity;other molecular function	29734032	36158780	54822332	64412036	51113604	53499964	53810112	60873324	34204628	25027622	35551248	26696670	59474708	67045388	59681212	76908240
Q9FHX5	Glucan endo-1,3-beta-glucosidase 10 [OS=Arabidopsis thaliana]	0	[GO:0005618]; GO:0030312; GO:0110165; GO:0071944; GO:0005575 [GO:0005783]; GO:0043231; GO:0005737; GO:0012505; GO:0043227; GO:0043229; GO:0110165; GO:0005622; GO:0043226; GO:0005575 [GO:0005886]; GO:0016020; GO:0071944; GO:0110165; GO:0005575 [GO:0005975]; GO:0044238; GO:0071704; GO:0008152; GO:0008150 [GO:0006952]; GO:0006950; GO:0050896; GO:0008150 [GO:0007154]; GO:0009987; GO:0008150 [GO:00095…	Pf00332	cell organization and biogenesis;other metabolic processes;stress response;other biological processes	plasma membrane;other membranes;ER/Golgi;other cell component	other molecular function	40210472	35691504	38338852	43364180	34591308	30455564	27631664	28909400	28192104	31587726	35341404	42333156	17668020	26308862	24893590	29459882
P56754	NAD(P)H-quinone oxidoreductase subunit J, chloroplastic [OS=Arabidopsis thaliana]	0	[GO:0005743]; GO:0019866; GO:0031966; GO:0031090; GO:0031967; GO:0005740; GO:0016020; GO:0043227; GO:0031975; GO:0043229; GO:0005739; GO:0110165; GO:0043226; GO:0005622; GO:0043231; GO:0005737; GO:0005575 [GO:0005886]; GO:0016020; GO:0071944; GO:0110165; GO:0005575 [GO:0008137]; GO:0009055; GO:0015453; GO:0050136; GO:0016491; GO:0022900; GO:0015399; GO:0003954; GO:0003955; GO:0003824; GO:0006091;…	Pf00329	other metabolic processes;stress response;transport	plasma membrane;other membranes;mitochondrion;other cell component	transporter activity;other molecular function	76552584	58601740		13064058	61023680	76850400	71402568	72022768	57473668	61306088	56562180	51976528
O80575	6,7-dimethyl-8-ribityllumazine synthase, chloroplastic [OS=Arabidopsis thaliana]	0	[GO:0000906]; GO:0016765; GO:0016740; GO:0003824; GO:0003674 [GO:0009231]; GO:0006771; GO:0042364; GO:0042727; GO:0006767; GO:0042726; GO:0009110; GO:0018130; GO:0044271; GO:1901362; GO:1901566; GO:0006766; GO:0034641; GO:0046483; GO:1901360; GO:1901564; GO:0044249; GO:0044283; GO:1901576; GO:0044281; GO:0006807; GO:0044237; GO:0071704; GO:0009058; GO:0008152; GO:0009987; GO:0008150 [GO:0009349];…	Pf00885	other metabolic processes	other cell component	other molecular function	60285428	61270216		107904512	108826680	140954464	101335136	78273128	47459320	61663276	47931872	82101096	101147880
AT4G21580.1	oxidoreductase, zinc-binding dehydrogenase family protein	0	[GO:0005829]; GO:0110165; GO:0005737; GO:0005575; GO:0005622 [GO:0016491]; GO:0003824; GO:0003674	Pf00107, Pf08240		cytosol	other molecular function	46932344	60196924	59018304	49813080	48079280	48460140	36192596	64464808	48113004	47651868	44233812	145257728	68036744	118793816	71939480	72184720
O48844	26S proteasome non-ATPase regulatory subunit 1 homolog A [OS=Arabidopsis thaliana]	0	[GO:0000502]; GO:0140535; GO:1905369; GO:0032991; GO:1905368; GO:0005575; GO:1902494 [GO:0005634]; GO:0043231; GO:0043227; GO:0043229; GO:0043226; GO:0005622; GO:0110165; GO:0005575 [GO:0005829]; GO:0110165; GO:0005737; GO:0005575; GO:0005622 [GO:0008540]; GO:0032991; GO:0005838; GO:0005575; GO:0022624; GO:0000502; GO:0005622; GO:0140535; GO:1905369; GO:0110165; GO:1905368; GO:1902494 [GO:0016021…	Pf01851, Pf13646, Pf18004	protein metabolism;other metabolic processes;other biological processes	other membranes;cytosol;nucleus;other cell component	enzyme regulator activity	52574948	73364080	58367048	65858668	108689928	113543208	112798400	93030336	49462632	45202476	72571784	27526520	92390336	32891154	55506420	29785388
Q9SZB2	Protein TIC 22, chloroplastic [OS=Arabidopsis thaliana]	0	[GO:0009507]; GO:0009536; GO:0043231; GO:0005737; GO:0043227; GO:0043229; GO:0110165; GO:0005622; GO:0043226; GO:0005575 [GO:0009536]; GO:0043231; GO:0005737; GO:0043227; GO:0043229; GO:0110165; GO:0005622; GO:0043226; GO:0005575 [GO:0009941]; GO:0009526; GO:0009507; GO:0031967; GO:0009536; GO:0031975; GO:0043227; GO:0043229; GO:0043231; GO:0005737; GO:0110165; GO:0043226; GO:0005622; GO:0005575 …	Pf04278	transport	other cell component		38651036	35791716		53778008		20787416	45138096	34783148		17604372		24071410	22869012	26695788	38892192	20038624
Q9LMK7	Ran-binding protein 1 homolog a [OS=Arabidopsis thaliana]	0	[GO:0005643]; GO:0140513; GO:0005635; GO:0032991; GO:0005634; GO:0031967; GO:0012505; GO:0005575; GO:0043231; GO:0031975; GO:0043227; GO:0043229; GO:0110165; GO:0043226; GO:0005622 [GO:0005737]; GO:0110165; GO:0005622; GO:0005575 [GO:0015031]; GO:0045184; GO:0071702; GO:0071705; GO:0008104; GO:0051234; GO:0006810; GO:0033036; GO:0051179; GO:0008150 [GO:0046907]; GO:0006810; GO:0051641; GO:0051649…	Pf00638	transport;other biological processes	nucleus;other cell component		23567928	18202868	16624625	20755936	24250246	26878962	22969616	24626134	20017838	19605136	19129094	10683153	18181760	18708764	22051384	22931140
AT3G53990.1	Adenine nucleotide alpha hydrolases-like superfamily protein	0	[GO:0003676]; GO:0097159; GO:1901363; GO:0005488; GO:0003674 [GO:0005634]; GO:0043231; GO:0043227; GO:0043229; GO:0043226; GO:0005622; GO:0110165; GO:0005575 [GO:0005737]; GO:0110165; GO:0005622; GO:0005575 [GO:0005886]; GO:0016020; GO:0071944; GO:0110165; GO:0005575 [GO:0006979]; GO:0006950; GO:0050896; GO:0008150 [GO:0009408]; GO:0006950; GO:0009266; GO:0050896; GO:0009628; GO:0008150 [GO:00094…	Pf00582	stress response;other biological processes	plasma membrane;other membranes;nucleus;other cell component	nucleic acid binding activity;other molecular function	47226864	64878424	31377208	41755880	60025708	43634896	57380624		49561604	49974448	32539716	38596896	38053936	109142856	99738000	86171944
AT2G45990.1	unknown protein; FUNCTIONS IN: molecular_function unknown; INVOLVED IN: biological_process unknown; LOCATED IN: chloroplast, chloroplast stroma; EXPRESSED IN: 22 plant structures; EXPRESSED DURING: 13 growth stages; Has 312 Blast hits to 312 proteins in 90 species: Archae - 0; Bacteria - 131; Metazoa - 0; Fungi - 0; Plants - 67; Viruses - 0; Other Eukaryotes - 114 (source: NCBI BLink).	0	[GO:0000149]; GO:0005515; GO:0005488; GO:0003674 [GO:0000323]; GO:0005773; GO:0043231; GO:0005737; GO:0043227; GO:0043229; GO:0110165; GO:0005622; GO:0043226; GO:0005575 [GO:0005768]; GO:0031410; GO:0012505; GO:0097708; GO:0005737; GO:0110165; GO:0031982; GO:0043231; GO:0005622; GO:0005575; GO:0043227; GO:0043229; GO:0043226 [GO:0008168]; GO:0016741; GO:0016740; GO:0003824; GO:0003674 [GO:0009507…		cell organization and biogenesis;other metabolic processes;transport	other cytoplasmic organelle;other cell component	other molecular function
P11139	Tubulin alpha-1 chain [OS=Arabidopsis thaliana]	0	[GO:0000226]; GO:0007010; GO:0007017; GO:0006996; GO:0009987; GO:0016043; GO:0008150; GO:0071840 [GO:0000278]; GO:0007049; GO:0009987; GO:0008150 [GO:0003924]; GO:0017111; GO:0016462; GO:0016818; GO:0016817; GO:0016787; GO:0003824; GO:0003674 [GO:0005200]; GO:0005198; GO:0007010; GO:0003674; GO:0006996; GO:0016043; GO:0071840; GO:0009987; GO:0008150 [GO:0005525]; GO:0032561; GO:0035639; GO:001900…	Pf00091, Pf03953	cell cycle OR cell proliferation;cell organization and biogenesis;other biological processes	plasma membrane;other membranes;cytosol;cytoskeleton;other cell component	cytoskeletal activity;other molecular function	164960752	106684016	89588672	100059032	135671872	146134112	169504080	183393968	40783056	48485328	55690488	14682956	104073736	115513520	60064320	74630256
O49195	Vegetative storage protein 1 [OS=Arabidopsis thaliana]	0	[GO:0003993]; GO:0016791; GO:0042578; GO:0016311; GO:0016788; GO:0006796; GO:0016787; GO:0006793; GO:0003824; GO:0044237; GO:0003674; GO:0008152; GO:0009987; GO:0008150 [GO:0005773]; GO:0043231; GO:0005737; GO:0043227; GO:0043229; GO:0110165; GO:0005622; GO:0043226; GO:0005575 [GO:0006952]; GO:0006950; GO:0050896; GO:0008150 [GO:0009753]; GO:0009725; GO:0070542; GO:0009719; GO:0010033; GO:0033993…	Pf03767	other metabolic processes;stress response;other biological processes	other cytoplasmic organelle	other molecular function					52050028	46475036	50631004	50942876	54958500	48327372	78120160	96224776	39732724		24402156	27743982
P56793	50S ribosomal protein L16, chloroplastic [OS=Arabidopsis thaliana]	0	[GO:0003729]; GO:0003723; GO:0003676; GO:0097159; GO:1901363; GO:0005488; GO:0003674 [GO:0003735]; GO:0005198; GO:0003674 [GO:0005762]; GO:0000315; GO:0098798; GO:0005761; GO:0015934; GO:0000313; GO:0032991; GO:0005739; GO:0005759; GO:0044391; GO:0005840; GO:0043226; GO:0005575; GO:0043231; GO:0005737; GO:0070013; GO:1990904; GO:0043232; GO:0110165; GO:0043227; GO:0043229; GO:0005622; GO:0043233;…	Pf00252	protein metabolism;other metabolic processes	mitochondrion;translational apparatus;other cell component	nucleic acid binding activity;other molecular function	298399744	360659552	254679360	301530752	286396128	320228832	290063936	324420256	208925488	207500944	220101616	124679048	252499040	283351712	261962960	304951392
Q9SYT0	Annexin D1 [OS=Arabidopsis thaliana]	0	[GO:0004601]; GO:0016209; GO:0016684; GO:0003674; GO:0098869; GO:0016491; GO:1990748; GO:0003824; GO:0009987; GO:0098754; GO:0097237; GO:0008150; GO:0009636; GO:0070887; GO:0042221; GO:0051716; GO:0050896 [GO:0005509]; GO:0046872; GO:0043169; GO:0043167; GO:0005488; GO:0003674 [GO:0005524]; GO:0032559; GO:0035639; GO:0030554; GO:0032555; GO:0043168; GO:1901265; GO:0017076; GO:0032553; GO:0043167;…	Pf00191	stress response;transport;developmental processes;other biological processes	non-structural extracellular;plasma membrane;other membranes;cytosol;mitochondrion;other cytoplasmic organelle;other cell component	other molecular function				33520922						25833612	62362984	139338928	49625124	35254420	53766288
Q9M336	Uracil phosphoribosyltransferase, chloroplastic [OS=Arabidopsis thaliana]	0	[GO:0004845]; GO:0016763; GO:0016757; GO:0016740; GO:0003824; GO:0003674 [GO:0005525]; GO:0032561; GO:0035639; GO:0019001; GO:0032555; GO:0043168; GO:1901265; GO:0017076; GO:0032553; GO:0043167; GO:0097159; GO:1901363; GO:0000166; GO:0097367; GO:0005488; GO:0036094; GO:0003674 [GO:0005737]; GO:0110165; GO:0005622; GO:0005575 [GO:0005829]; GO:0110165; GO:0005737; GO:0005575; GO:0005622 [GO:0006223…	Pf14681	other metabolic processes;stress response;other biological processes	cytosol;other cell component	other molecular function	17727902	16849628	16204477	18094248	14379437	8484702	16338334	14190256	31857190	34225088	38265860	54510768	16867570	17467976	9869960	15292786
Q9XJ27	30S ribosomal protein S9, chloroplastic [OS=Arabidopsis thaliana]	0	[GO:0000312]; GO:0000314; GO:0009547; GO:0015935; GO:0000313; GO:0009532; GO:0044391; GO:0005840; GO:0043226; GO:0110165; GO:0009536; GO:1990904; GO:0043232; GO:0005575; GO:0043231; GO:0005737; GO:0032991; GO:0043228; GO:0043229; GO:0043227; GO:0005622 [GO:0003723]; GO:0003676; GO:0097159; GO:1901363; GO:0005488; GO:0003674 [GO:0003729]; GO:0003723; GO:0003676; GO:0097159; GO:1901363; GO:0005488;…	Pf00380	protein metabolism;other metabolic processes	translational apparatus;other cell component	nucleic acid binding activity;other molecular function	62208600	19861332	29985276		28776160	32570342	21694206	24679794	27438378	41413516	40560548	31518446	22407200	32230156		24317270
Q9SR70	Peptidyl-prolyl cis-trans isomerase FKBP16-4, chloroplastic [OS=Arabidopsis thaliana]	0	[GO:0003755]; GO:0016859; GO:0140096; GO:0000413; GO:0016853; GO:0003824; GO:0018208; GO:0003674; GO:0018193; GO:0006464; GO:0036211; GO:0044267; GO:0019538; GO:0043412; GO:0044260; GO:0043170; GO:0044238; GO:1901564; GO:0044237; GO:0071704; GO:0008152; GO:0006807; GO:0009987; GO:0008150 [GO:0009507]; GO:0009536; GO:0043231; GO:0005737; GO:0043227; GO:0043229; GO:0110165; GO:0005622; GO:0043226; …	Pf00254	protein metabolism;other metabolic processes	other membranes;other cell component	other molecular function	94759200	104109960	125634624	131388320	138826768	166397408	98351728	97284416	91286400	112601592	133014264	200299248	180164464	219600976	176033680	26814424
Q9FMF7	Dicarboxylate transporter 2.1, chloroplastic [OS=Arabidopsis thaliana]	0	[GO:0005313]; GO:0008514; GO:0015172; GO:0015179; GO:0015813; GO:0008509; GO:0015711; GO:0015171; GO:0015800; GO:0015807; GO:1902475; GO:0006835; GO:0098656; GO:0015075; GO:0006820; GO:0071702; GO:0046943; GO:0003333; GO:0006865; GO:0046942; GO:0071705; GO:0034220; GO:0022857; GO:0006811; GO:0006810; GO:0005342; GO:1905039; GO:0015849; GO:0055085; GO:0005215; GO:0051234; GO:1903825; GO:0009987; G…	Pf00939	other metabolic processes;transport	other membranes;other cell component	transporter activity	73695976	57326476	50207148	61815700	67141136	72592640	72309176	68112136	69716216	57981576	60117792	36926848	74046760	110721224	82698088	76503336
Q9SV21	Coatomer subunit beta-1 [OS=Arabidopsis thaliana]	0	[GO:0000139]; GO:0098588; GO:0005794; GO:0031090; GO:0043231; GO:0005737; GO:0012505; GO:0016020; GO:0043227; GO:0043229; GO:0110165; GO:0005622; GO:0043226; GO:0005575 [GO:0005198]; GO:0003674 [GO:0005829]; GO:0110165; GO:0005737; GO:0005575; GO:0005622 [GO:0006886]; GO:0015031; GO:0046907; GO:0034613; GO:0045184; GO:0071702; GO:0071705; GO:0006810; GO:0051641; GO:0051649; GO:0008104; GO:0070727…	Pf01602, Pf07718, Pf14806	transport	other membranes;cytosol;ER/Golgi;other cell component	other molecular function	33985032		34275024	38326864	44638728	54229700	62493660	46097680	34548020	35447052	25435930	28423490	34178780
P83291	NADH-cytochrome b5 reductase-like protein [OS=Arabidopsis thaliana]	0	[GO:0004128]; GO:0016653; GO:0016651; GO:0016491; GO:0003824; GO:0003674 [GO:0005507]; GO:0046914; GO:0046872; GO:0043169; GO:0043167; GO:0005488; GO:0003674 [GO:0005739]; GO:0043231; GO:0005737; GO:0043227; GO:0043229; GO:0110165; GO:0005622; GO:0043226; GO:0005575 [GO:0005758]; GO:0031970; GO:0005740; GO:0070013; GO:0031967; GO:0005739; GO:0043233; GO:0043229; GO:0031975; GO:0043227; GO:0043231…	Pf00175, Pf00970		mitochondrion;ER/Golgi;other cell component	other molecular function	48947212	37869900	44671044	39515664	53130552	69396280	56586988	64294412	60073300	42310204	52357304	61978404	60965280	50949500	75488304	20885688
Q38900	Peptidyl-prolyl cis-trans isomerase CYP19-1 [OS=Arabidopsis thaliana]	0	[GO:0000413]; GO:0018208; GO:0018193; GO:0006464; GO:0036211; GO:0044267; GO:0019538; GO:0043412; GO:0044260; GO:0043170; GO:0044238; GO:1901564; GO:0044237; GO:0071704; GO:0008152; GO:0006807; GO:0009987; GO:0008150 [GO:0003755]; GO:0016859; GO:0140096; GO:0000413; GO:0016853; GO:0003824; GO:0018208; GO:0003674; GO:0018193; GO:0006464; GO:0036211; GO:0044267; GO:0019538; GO:0043412; GO:0044260; …	Pf00160	protein metabolism;other metabolic processes;signal transduction;other biological processes	plasma membrane;other membranes;cytosol;ER/Golgi;other cell component	other molecular function	155814784	167165584	129324600	168908416	236442656	170680576	269899872	253029104	157723552	161307056	139449232	35028508	220950624	268523136	177722656	357698400
Q39230	Serine--tRNA ligase, cytoplasmic [OS=Arabidopsis thaliana]	0	[GO:0000049]; GO:0003723; GO:0003676; GO:0097159; GO:1901363; GO:0005488; GO:0003674 [GO:0004828]; GO:0004812; GO:0016875; GO:0140101; GO:0016874; GO:0140098; GO:0003824; GO:0140640; GO:0003674 [GO:0005524]; GO:0032559; GO:0035639; GO:0030554; GO:0032555; GO:0043168; GO:1901265; GO:0017076; GO:0032553; GO:0043167; GO:0097159; GO:1901363; GO:0000166; GO:0097367; GO:0005488; GO:0036094; GO:0003674 …	Pf00587, Pf02403	protein metabolism;RNA metabolism OR transcription;other metabolic processes;other biological processes	cytosol	nucleic acid binding activity;other molecular function	6.70027e+06	4080332	6.18527e+06	5783249	3.56146e+06	3.02213e+06	2024531	1691643	4255482	6558659	9670316	6.97049e+06	2.88364e+06	2.10901e+06	3841669	1229277
O81149	Proteasome subunit alpha type-5-A [OS=Arabidopsis thaliana]	0	[GO:0000502]; GO:0140535; GO:1905369; GO:0032991; GO:1905368; GO:0005575; GO:1902494 [GO:0003735]; GO:0005198; GO:0003674 [GO:0004175]; GO:0008233; GO:0016787; GO:0140096; GO:0006508; GO:0003824; GO:0019538; GO:0003674; GO:0043170; GO:0044238; GO:1901564; GO:0071704; GO:0008152; GO:0006807; GO:0008150 [GO:0004540]; GO:0004518; GO:0140098; GO:0090501; GO:0016788; GO:0090305; GO:0140640; GO:0016070…	Pf00227, Pf10584	protein metabolism;RNA metabolism OR transcription;other metabolic processes;other biological processes	plasma membrane;other membranes;cytosol;translational apparatus;nucleus;other cytoplasmic organelle;other cell component	other molecular function	48382260	46825588	116100912	106273712	92075008	88437272	83404520	93382952	103642680	72103600	59191636	117506576	96582920	109472720	111522360	83857680
Q9LEX1	Calcium-dependent lipid-binding protein [OS=Arabidopsis thaliana]	0	[GO:0005783]; GO:0043231; GO:0005737; GO:0012505; GO:0043227; GO:0043229; GO:0110165; GO:0005622; GO:0043226; GO:0005575 [GO:0005886]; GO:0016020; GO:0071944; GO:0110165; GO:0005575 [GO:0006869]; GO:0071702; GO:0010876; GO:0006810; GO:0033036; GO:0051234; GO:0051179; GO:0008150 [GO:0008289]; GO:0005488; GO:0003674 [GO:0009414]; GO:0006950; GO:0009415; GO:0050896; GO:0001101; GO:0009628; GO:001003…	Pf00168, Pf17047	stress response;transport;other biological processes	plasma membrane;other membranes;ER/Golgi;nucleus	nucleic acid binding activity;other molecular function	13913238	17519790	17122858	12297972	10578143	15325798	16891000	19260460	26758906	14955134	19576678	22484226	17223840	16408644	19728268	15809190
Q9SUI6	Photosystem I reaction center subunit VI-2, chloroplastic [OS=Arabidopsis thaliana]	0	[GO:0009507]; GO:0009536; GO:0043231; GO:0005737; GO:0043227; GO:0043229; GO:0110165; GO:0005622; GO:0043226; GO:0005575 [GO:0009534]; GO:0031976; GO:0009507; GO:0009579; GO:0031984; GO:0009536; GO:0005622; GO:0110165; GO:0043227; GO:0043229; GO:0043231; GO:0005737; GO:0005575; GO:0043226 [GO:0009535]; GO:0055035; GO:0009534; GO:0042170; GO:0042651; GO:0031976; GO:0009507; GO:0031090; GO:0009526;…	Pf03244	other metabolic processes	other membranes;other cell component						114087		93750.3	97838.7	179406	193667			139787		123309	162368
AT1G21350.3	Thioredoxin superfamily protein	0	[GO:0009507]; GO:0009536; GO:0043231; GO:0005737; GO:0043227; GO:0043229; GO:0110165; GO:0005622; GO:0043226; GO:0005575 [GO:0051920]; GO:0016209; GO:0016684; GO:0003674; GO:0098869; GO:0016491; GO:1990748; GO:0003824; GO:0009987; GO:0098754; GO:0097237; GO:0008150; GO:0009636; GO:0070887; GO:0042221; GO:0051716; GO:0050896	Pf00578	other biological processes	other cell component	other molecular function					38332968	74242312	37316500	56619076		70234352	56704636	36222756	46597732	37879924	39601716
AT2G25970.1	KH domain-containing protein	0	[GO:0003723]; GO:0003676; GO:0097159; GO:1901363; GO:0005488; GO:0003674 [GO:0003729]; GO:0003723; GO:0003676; GO:0097159; GO:1901363; GO:0005488; GO:0003674 [GO:0005634]; GO:0043231; GO:0043227; GO:0043229; GO:0043226; GO:0005622; GO:0110165; GO:0005575 [GO:0005737]; GO:0110165; GO:0005622; GO:0005575 [GO:0005829]; GO:0110165; GO:0005737; GO:0005575; GO:0005622 [GO:0010468]; GO:0060255; GO:00192…	Pf00013	other biological processes	cytosol;nucleus;other cell component	nucleic acid binding activity	32551878	29910826	36821412	26628830	26149238	44873772	35956016	35776532	26053426	20774932	25309206	78918872	36947172	45767148	80746760	64294800
Q9LF37	Chaperone protein ClpB3, chloroplastic [OS=Arabidopsis thaliana]	0	[GO:0005524]; GO:0032559; GO:0035639; GO:0030554; GO:0032555; GO:0043168; GO:1901265; GO:0017076; GO:0032553; GO:0043167; GO:0097159; GO:1901363; GO:0000166; GO:0097367; GO:0005488; GO:0036094; GO:0003674 [GO:0005737]; GO:0110165; GO:0005622; GO:0005575 [GO:0009408]; GO:0006950; GO:0009266; GO:0050896; GO:0009628; GO:0008150 [GO:0009507]; GO:0009536; GO:0043231; GO:0005737; GO:0043227; GO:0043229…	Pf00004, Pf02861, Pf07724, Pf10431, Pf17871	cell organization and biogenesis;stress response;other biological processes	other cell component	other molecular function	12083667						11765394	14254664		9030127			11232475	10083813		9792729
Q9SMU8	Peroxidase 34 [OS=Arabidopsis thaliana]	0	[GO:0002221]; GO:0002764; GO:0007165; GO:0050776; GO:0009987; GO:0050794; GO:0007154; GO:0023052; GO:0051716; GO:0002682; GO:0048583; GO:0008150; GO:0050789; GO:0050896; GO:0065007 [GO:0004601]; GO:0016209; GO:0016684; GO:0003674; GO:0098869; GO:0016491; GO:1990748; GO:0003824; GO:0009987; GO:0098754; GO:0097237; GO:0008150; GO:0009636; GO:0070887; GO:0042221; GO:0051716; GO:0050896 [GO:0005576];…	Pf00141	other metabolic processes;stress response;signal transduction;other biological processes	non-structural extracellular;other membranes;ER/Golgi;other cytoplasmic organelle;other cell component	other molecular function	185695200	182800368	171170112	226986384	192913328	173972336	140611728	150771248	253976000	260611552	232864464	314055296	186775888	159574624	252627824	165854288
O04499	2,3-bisphosphoglycerate-independent phosphoglycerate mutase 1 [OS=Arabidopsis thaliana]	0	[GO:0004619]; GO:0016868; GO:0016866; GO:0016853; GO:0003824; GO:0003674 [GO:0005737]; GO:0110165; GO:0005622; GO:0005575 [GO:0005740]; GO:0031967; GO:0005739; GO:0031975; GO:0043227; GO:0043229; GO:0043231; GO:0005737; GO:0110165; GO:0043226; GO:0005622; GO:0005575 [GO:0005829]; GO:0110165; GO:0005737; GO:0005575; GO:0005622 [GO:0005886]; GO:0016020; GO:0071944; GO:0110165; GO:0005575 [GO:000600…	Pf01676, Pf06415	other metabolic processes;stress response;developmental processes;other biological processes	plasma membrane;other membranes;cytosol;mitochondrion;other cell component	other molecular function
Q8GXB1	UPF0548 protein At2g17695 [OS=Arabidopsis thaliana]	0	[GO:0009507]; GO:0009536; GO:0043231; GO:0005737; GO:0043227; GO:0043229; GO:0110165; GO:0005622; GO:0043226; GO:0005575 [GO:0009941]; GO:0009526; GO:0009507; GO:0031967; GO:0009536; GO:0031975; GO:0043227; GO:0043229; GO:0043231; GO:0005737; GO:0110165; GO:0043226; GO:0005622; GO:0005575	Pf09348		other cell component
AT4G29590.1	S-adenosyl-L-methionine-dependent methyltransferases superfamily protein	0	[GO:0008168]; GO:0016741; GO:0016740; GO:0003824; GO:0003674 [GO:0009507]; GO:0009536; GO:0043231; GO:0005737; GO:0043227; GO:0043229; GO:0110165; GO:0005622; GO:0043226; GO:0005575 [GO:0032259]; GO:0008152; GO:0008150	Pf08241	other metabolic processes	other cell component	other molecular function	44134128	49744784	42232376	46505468	68249312	56724312	64058760	83563856	25847716	30573372	38755760	41448956	50833912	101170544	30011434	65958644
O22914	Calvin cycle protein CP12-1, chloroplastic [OS=Arabidopsis thaliana]	0	[GO:0003729]; GO:0003723; GO:0003676; GO:0097159; GO:1901363; GO:0005488; GO:0003674 [GO:0005507]; GO:0046914; GO:0046872; GO:0043169; GO:0043167; GO:0005488; GO:0003674 [GO:0009507]; GO:0009536; GO:0043231; GO:0005737; GO:0043227; GO:0043229; GO:0110165; GO:0005622; GO:0043226; GO:0005575 [GO:0009570]; GO:0009532; GO:0009507; GO:0110165; GO:0009536; GO:0005575; GO:0043231; GO:0005737; GO:0043227…	Pf02672	other metabolic processes;other biological processes	other cell component	nucleic acid binding activity;other molecular function	222455728	200820224	211395120	207072736	189405616	163610080	183659856	207701104	141110608	200190736	173967024	49937192	265567440	388873280	264637184	232146912
P51430	40S ribosomal protein S6-2 [OS=Arabidopsis thaliana]	0	[GO:0003729]; GO:0003723; GO:0003676; GO:0097159; GO:1901363; GO:0005488; GO:0003674 [GO:0003735]; GO:0005198; GO:0003674 [GO:0005829]; GO:0110165; GO:0005737; GO:0005575; GO:0005622 [GO:0005840]; GO:0043232; GO:0043228; GO:0043229; GO:0043226; GO:0005622; GO:0110165; GO:0005575 [GO:0005886]; GO:0016020; GO:0071944; GO:0110165; GO:0005575 [GO:0006412]; GO:0034645; GO:0043043; GO:0044267; GO:00104…	Pf01092	protein metabolism;other metabolic processes	plasma membrane;other membranes;cytosol;translational apparatus;other cell component	nucleic acid binding activity;other molecular function	293734576	272499128	278201304	275843608	341445568	331293312	327544240	294408856	266394056	352700224	297863000	215122608	258704400	165803776	153977392	135552176
Q9S834	ATP-dependent Clp protease proteolytic subunit 5, chloroplastic [OS=Arabidopsis thaliana]	0	[GO:0004176]; GO:0008233; GO:0140657; GO:0016787; GO:0140096; GO:0006508; GO:0003674; GO:0003824; GO:0019538; GO:0043170; GO:0044238; GO:1901564; GO:0071704; GO:0008152; GO:0006807; GO:0008150 [GO:0004252]; GO:0004175; GO:0008236; GO:0008233; GO:0017171; GO:0016787; GO:0140096; GO:0006508; GO:0003824; GO:0019538; GO:0003674; GO:0043170; GO:0044238; GO:1901564; GO:0071704; GO:0008152; GO:0006807; …	Pf00574	protein metabolism;other metabolic processes	other cell component	other molecular function												62052764
O04848	Probable histone H2AXa [OS=Arabidopsis thaliana]	0	[GO:0000786]; GO:0032993; GO:0044815; GO:0000785; GO:0032991; GO:0110165; GO:0005694; GO:0005575; GO:0043232; GO:0043228; GO:0043229; GO:0043226; GO:0005622 [GO:0003677]; GO:0003676; GO:0097159; GO:1901363; GO:0005488; GO:0003674 [GO:0005634]; GO:0043231; GO:0043227; GO:0043229; GO:0043226; GO:0005622; GO:0110165; GO:0005575 [GO:0006342]; GO:0031497; GO:0045814; GO:0070828; GO:0006333; GO:0022607…	Pf00125, Pf16211	cell organization and biogenesis	nucleus;other cell component	nucleic acid binding activity;other molecular function	17450848		18918780	26280076	22121330	38324688	24233474	24552024	28530052	37975612	28706344	33043526	20571694	24498750	13764687
P38666	60S ribosomal protein L24-2 [OS=Arabidopsis thaliana]	0	[GO:0000027]; GO:0022618; GO:0042255; GO:0042273; GO:0065003; GO:0071826; GO:0022613; GO:0140694; GO:0042254; GO:0022607; GO:0043933; GO:0044085; GO:0070925; GO:0016043; GO:0071840; GO:0006996; GO:0009987; GO:0008150 [GO:0003723]; GO:0003676; GO:0097159; GO:1901363; GO:0005488; GO:0003674 [GO:0003729]; GO:0003723; GO:0003676; GO:0097159; GO:1901363; GO:0005488; GO:0003674 [GO:0003735]; GO:0005198…	Pf01246	cell organization and biogenesis;protein metabolism;other metabolic processes;developmental processes;signal transduction	cytosol;translational apparatus;nucleus	nucleic acid binding activity;other molecular function	27928180								19316398	24118566		36459996
Q9SUW2	Adenine phosphoribosyltransferase 3 [OS=Arabidopsis thaliana]	0	[GO:0003999]; GO:0106130; GO:0016763; GO:0016757; GO:0016740; GO:0003824; GO:0003674 [GO:0005737]; GO:0110165; GO:0005622; GO:0005575 [GO:0005829]; GO:0110165; GO:0005737; GO:0005575; GO:0005622 [GO:0006166]; GO:0043101; GO:0043174; GO:0046129; GO:0034654; GO:0043094; GO:0072522; GO:0009163; GO:0042451; GO:0042455; GO:0046128; GO:0006139; GO:0018130; GO:0019438; GO:0044271; GO:1901362; GO:0044237…	Pf00156	other metabolic processes	cytosol;other cell component	other molecular function	116877584	95108808			119450800	120600440	113216416	107469552	159454032	194898000	172788928	192540928
Q8GXV5	(S)-ureidoglycine aminohydrolase [OS=Arabidopsis thaliana]	0	[GO:0000256]; GO:0000255; GO:0043605; GO:0046700; GO:1901361; GO:1901565; GO:0043603; GO:0046483; GO:1901360; GO:1901564; GO:0044270; GO:0044248; GO:1901575; GO:0034641; GO:0044237; GO:0071704; GO:0006807; GO:0009056; GO:0008152; GO:0009987; GO:0008150 [GO:0003700]; GO:0140110; GO:0003674; GO:0006355; GO:0010468; GO:1903506; GO:0060255; GO:2001141; GO:0019222; GO:0010556; GO:0031326; GO:0051252; …	Pf07883	other metabolic processes;other biological processes	ER/Golgi	other molecular function	20450890		33814368	23096506	34772988	31936072	40631588	25701208	21311908	18706286	18367244		39371060	51508384	44260216	35944232
O23404	Pyruvate, phosphate dikinase 1, chloroplastic [OS=Arabidopsis thaliana]	0	[GO:0005524]; GO:0032559; GO:0035639; GO:0030554; GO:0032555; GO:0043168; GO:1901265; GO:0017076; GO:0032553; GO:0043167; GO:0097159; GO:1901363; GO:0000166; GO:0097367; GO:0005488; GO:0036094; GO:0003674 [GO:0005634]; GO:0043231; GO:0043227; GO:0043229; GO:0043226; GO:0005622; GO:0110165; GO:0005575 [GO:0005829]; GO:0110165; GO:0005737; GO:0005575; GO:0005622 [GO:0006090]; GO:0032787; GO:0019752…	Pf00391, Pf01326, Pf02896	other metabolic processes	cytosol;nucleus;other cell component	kinase activity;other molecular function	19079862	27408186	12350798	13621691	16984348	13948855	12405877	16569154	29853018	50331992	51367280	18813152	18995782	20720588	17927182	14721850
Q9ZV07	Probable aquaporin PIP2-6 [OS=Arabidopsis thaliana]	0	[GO:0003729]; GO:0003723; GO:0003676; GO:0097159; GO:1901363; GO:0005488; GO:0003674 [GO:0005886]; GO:0016020; GO:0071944; GO:0110165; GO:0005575 [GO:0015250]; GO:0005372; GO:0015267; GO:0015318; GO:0006833; GO:0022803; GO:0022857; GO:0042044; GO:0005215; GO:0055085; GO:0006810; GO:0003674; GO:0009987; GO:0051234; GO:0008150; GO:0051179 [GO:0015267]; GO:0022803; GO:0022857; GO:0005215; GO:0055085…	Pf00230	transport	plasma membrane;other membranes	transporter activity;nucleic acid binding activity			461079		1768726	2.50802e+06	4343781	2.53727e+06					4.02963e+06	2.11233e+06	1.35726e+06	2.90897e+06
O65351	Subtilisin-like protease SBT1.7 [OS=Arabidopsis thaliana]	0	[GO:0004252]; GO:0004175; GO:0008236; GO:0008233; GO:0017171; GO:0016787; GO:0140096; GO:0006508; GO:0003824; GO:0019538; GO:0003674; GO:0043170; GO:0044238; GO:1901564; GO:0071704; GO:0008152; GO:0006807; GO:0008150 [GO:0005576]; GO:0110165; GO:0005575 [GO:0005618]; GO:0030312; GO:0110165; GO:0071944; GO:0005575 [GO:0010214]; GO:0003006; GO:0048856; GO:0048316; GO:0022414; GO:0032502; GO:0009791…	Pf00082, Pf02225, Pf05922, Pf17766	protein metabolism;other metabolic processes;developmental processes	non-structural extracellular;other cell component	other molecular function				10428079			12373478	15699224	7.96454e+06	9395972	17645542	46210204	14774571	7.27426e+06	13303342	17360394
Q9FYR6	Proline--tRNA ligase, chloroplastic/mitochondrial [OS=Arabidopsis thaliana]	0	[GO:0004827]; GO:0004812; GO:0016875; GO:0140101; GO:0016874; GO:0140098; GO:0003824; GO:0140640; GO:0003674 [GO:0005524]; GO:0032559; GO:0035639; GO:0030554; GO:0032555; GO:0043168; GO:1901265; GO:0017076; GO:0032553; GO:0043167; GO:0097159; GO:1901363; GO:0000166; GO:0097367; GO:0005488; GO:0036094; GO:0003674 [GO:0005737]; GO:0110165; GO:0005622; GO:0005575 [GO:0005739]; GO:0043231; GO:0005737…	Pf00587, Pf03129, Pf09180	protein metabolism;RNA metabolism OR transcription;other metabolic processes;developmental processes;other biological processes	mitochondrion;other cell component	other molecular function	4.11397e+06	3.68276e+06	4.23028e+06	3794163	5106554	2722203	1.84756e+06	2311771	8461481	3.65935e+06	3574041	21165660	6266798	4620795	3.94604e+06	2.37682e+06
P50546	DNA-directed RNA polymerase subunit beta [OS=Arabidopsis thaliana]	0	[GO:0003677]; GO:0003676; GO:0097159; GO:1901363; GO:0005488; GO:0003674 [GO:0003729]; GO:0003723; GO:0003676; GO:0097159; GO:1901363; GO:0005488; GO:0003674 [GO:0003899]; GO:0034062; GO:0032774; GO:0097747; GO:0009059; GO:0016070; GO:0034654; GO:0016779; GO:0140098; GO:0043170; GO:1901576; GO:0090304; GO:0006139; GO:0018130; GO:0019438; GO:0044271; GO:1901362; GO:0016772; GO:0140640; GO:0071704;…	Pf00562, Pf04560, Pf04561, Pf04563, Pf04565	RNA metabolism OR transcription;other metabolic processes	other cell component	nucleic acid binding activity;other molecular function	1.06073e+06	804575	373442	501122	469579	461412	454496	467499	931240	487488	847484	2.25378e+06	296654	322838	134150	61194.8
Q94A68	Uncharacterized oxidoreductase At1g06690, chloroplastic [OS=Arabidopsis thaliana]	0	[GO:0009507]; GO:0009536; GO:0043231; GO:0005737; GO:0043227; GO:0043229; GO:0110165; GO:0005622; GO:0043226; GO:0005575 [GO:0009535]; GO:0055035; GO:0009534; GO:0042170; GO:0042651; GO:0031976; GO:0009507; GO:0031090; GO:0009526; GO:0034357; GO:0009579; GO:0031984; GO:0009536; GO:0016020; GO:0043227; GO:0031967; GO:0005622; GO:0110165; GO:0043229; GO:0043231; GO:0005737; GO:0043226; GO:0031975; …	Pf00248		other membranes;other cell component	other molecular function	13440183	16551636	14092046	14282080	17765450	16573002	24350734	21294676	7822782	15186605	15177569		27264842	25305398	21124038	17742872
P48349	14-3-3-like protein GF14 lambda [OS=Arabidopsis thaliana]	0	[GO:0005618]; GO:0030312; GO:0110165; GO:0071944; GO:0005575 [GO:0005634]; GO:0043231; GO:0043227; GO:0043229; GO:0043226; GO:0005622; GO:0110165; GO:0005575 [GO:0005737]; GO:0110165; GO:0005622; GO:0005575 [GO:0005829]; GO:0110165; GO:0005737; GO:0005575; GO:0005622 [GO:0005886]; GO:0016020; GO:0071944; GO:0110165; GO:0005575 [GO:0009409]; GO:0006950; GO:0009266; GO:0050896; GO:0009628; GO:00081…	Pf00244	stress response;signal transduction;other biological processes	plasma membrane;other membranes;cytosol;nucleus;other cell component		60360548	51502184	37590576	44512048	24658984	45554836	34288504	27625522	42784148	64181172	49802472	239543504	48863556	54346500	47988164
P17597	Acetolactate synthase, chloroplastic [OS=Arabidopsis thaliana]	0	[GO:0000287]; GO:0046872; GO:0043169; GO:0043167; GO:0005488; GO:0003674 [GO:0003984]; GO:0016744; GO:0016740; GO:0003824; GO:0003674 [GO:0005948]; GO:1990234; GO:0005737; GO:1902494; GO:0110165; GO:0005622; GO:0032991; GO:0005575 [GO:0009097]; GO:0006549; GO:0009082; GO:1901607; GO:0009081; GO:1901605; GO:0016053; GO:1901566; GO:0008652; GO:0006520; GO:0006082; GO:0044249; GO:0044283; GO:1901576…	Pf00205, Pf02775, Pf02776	other metabolic processes;stress response	other cell component	other molecular function	9249998	4462934	9017331	4635603	5.37593e+06	4.9301e+06	5038132	4.61734e+06	5.69644e+06		2.58615e+06		3.23603e+06	3233903	2.71659e+06	1.94519e+06
Q680K2	Haloacid dehalogenase-like hydrolase domain-containing protein At4g39970 [OS=Arabidopsis thaliana]	0	[GO:0009507]; GO:0009536; GO:0043231; GO:0005737; GO:0043227; GO:0043229; GO:0110165; GO:0005622; GO:0043226; GO:0005575 [GO:0009570]; GO:0009532; GO:0009507; GO:0110165; GO:0009536; GO:0005575; GO:0043231; GO:0005737; GO:0043227; GO:0043229; GO:0005622; GO:0043226 [GO:0009941]; GO:0009526; GO:0009507; GO:0031967; GO:0009536; GO:0031975; GO:0043227; GO:0043229; GO:0043231; GO:0005737; GO:0110165;…	Pf13419		other cell component	other molecular function					84326136	105183784	78426720	77690008	72340824	67236456	69097016	210214240	74863768	111753144	86158040	65059140
P46646	Aspartate aminotransferase, cytoplasmic isozyme 2 [OS=Arabidopsis thaliana]	0	[GO:0004069]; GO:0008483; GO:0016769; GO:0016740; GO:0003824; GO:0003674 [GO:0005739]; GO:0043231; GO:0005737; GO:0043227; GO:0043229; GO:0110165; GO:0005622; GO:0043226; GO:0005575 [GO:0006103]; GO:0043648; GO:0019752; GO:0043436; GO:0006082; GO:0044237; GO:0044281; GO:0071704; GO:0008152; GO:0009987; GO:0008150 [GO:0006531]; GO:0009066; GO:0043648; GO:1901605; GO:0019752; GO:0006520; GO:0043436…	Pf00155	other metabolic processes	mitochondrion	other molecular function	52898276	46045440	51780604	56761004	50139064	59549488	50137984	58113696	39473080	47932400	51119984	68705088	51353044	70133416	46561608	64106168
Q9FJ95	Sorbitol dehydrogenase [OS=Arabidopsis thaliana]	0	[GO:0003939]; GO:0016616; GO:0016614; GO:0016491; GO:0003824; GO:0003674 [GO:0005737]; GO:0110165; GO:0005622; GO:0005575 [GO:0005829]; GO:0110165; GO:0005737; GO:0005575; GO:0005622 [GO:0005886]; GO:0016020; GO:0071944; GO:0110165; GO:0005575 [GO:0006060]; GO:0006059; GO:0019400; GO:0019751; GO:0044262; GO:0006066; GO:0005975; GO:0044237; GO:0044281; GO:1901615; GO:0044238; GO:0071704; GO:000815…	Pf00107, Pf08240	other metabolic processes	plasma membrane;other membranes;cytosol;mitochondrion;other cell component	other molecular function	51776996	58676560	45554516	58976828	52632588	62747980	60248676	38635036	88806816	82135944	77914080	88234872	52880060	72392448	54755176	74696488
Q9SAK4	Succinate-semialdehyde dehydrogenase, mitochondrial [OS=Arabidopsis thaliana]	0	[GO:0004777]; GO:0009013; GO:0016620; GO:0016903; GO:0016491; GO:0003824; GO:0003674 [GO:0005507]; GO:0046914; GO:0046872; GO:0043169; GO:0043167; GO:0005488; GO:0003674 [GO:0005739]; GO:0043231; GO:0005737; GO:0043227; GO:0043229; GO:0110165; GO:0005622; GO:0043226; GO:0005575 [GO:0005759]; GO:0070013; GO:0005739; GO:0043233; GO:0043229; GO:0043231; GO:0005737; GO:0031974; GO:0043226; GO:0005622…	Pf00171	other metabolic processes;stress response;developmental processes;other biological processes	mitochondrion;other cell component	other molecular function
Q9LZH9	60S ribosomal protein L7a-2 [OS=Arabidopsis thaliana]	0	[GO:0000470]; GO:0006364; GO:0042273; GO:0016072; GO:0034470; GO:0042254; GO:0022613; GO:0034660; GO:0006396; GO:0044085; GO:0016070; GO:0010467; GO:0071840; GO:0090304; GO:0043170; GO:0009987; GO:0006139; GO:0071704; GO:0008150; GO:0006725; GO:0034641; GO:0044238; GO:0046483; GO:1901360; GO:0008152; GO:0044237; GO:0006807 [GO:0003723]; GO:0003676; GO:0097159; GO:1901363; GO:0005488; GO:0003674 […	Pf01248	RNA metabolism OR transcription;other metabolic processes;other biological processes	other membranes;cytosol;translational apparatus;other cytoplasmic organelle	nucleic acid binding activity;other molecular function	68925136	70275312	73026168	91789976					50585796	59205852	73637064	132107296	63733792	84072024	89779728	61164168
Q9LZF6	Cell division control protein 48 homolog E [OS=Arabidopsis thaliana]	0	[GO:0005524]; GO:0032559; GO:0035639; GO:0030554; GO:0032555; GO:0043168; GO:1901265; GO:0017076; GO:0032553; GO:0043167; GO:0097159; GO:1901363; GO:0000166; GO:0097367; GO:0005488; GO:0036094; GO:0003674 [GO:0005618]; GO:0030312; GO:0110165; GO:0071944; GO:0005575 [GO:0005634]; GO:0043231; GO:0043227; GO:0043229; GO:0043226; GO:0005622; GO:0110165; GO:0005575 [GO:0005794]; GO:0043231; GO:0005737…	Pf00004, Pf02359, Pf02933, Pf17862	cell cycle OR cell proliferation;cell organization and biogenesis;protein metabolism;other metabolic processes;stress response;transport;other biological processes	other membranes;cytosol;cytoskeleton;ER/Golgi;nucleus;other cell component	other molecular function												40869780
Q93ZT6	Eukaryotic translation initiation factor isoform 4G-1 [OS=Arabidopsis thaliana]	0	[GO:0003723]; GO:0003676; GO:0097159; GO:1901363; GO:0005488; GO:0003674 [GO:0003729]; GO:0003723; GO:0003676; GO:0097159; GO:1901363; GO:0005488; GO:0003674 [GO:0003743]; GO:0008135; GO:0006413; GO:0003723; GO:0090079; GO:0006412; GO:0044237; GO:0003676; GO:0045182; GO:0034645; GO:0043043; GO:0044267; GO:0010467; GO:0008152; GO:0009987; GO:0097159; GO:1901363; GO:0003674; GO:0006417; GO:0009059;…	Pf02847, Pf02854	protein metabolism;other metabolic processes;other biological processes	cytosol;translational apparatus;nucleus;other cell component	nucleic acid binding activity	16586995	15693098	20419044	11737550	13428263	11919955	4961409	8270389		5.95538e+06			8185993	7.10766e+06	4388756	8418925
Q9SGA6	40S ribosomal protein S19-1 [OS=Arabidopsis thaliana]	0	[GO:0000028]; GO:0022618; GO:0042255; GO:0042274; GO:0065003; GO:0071826; GO:0022613; GO:0140694; GO:0042254; GO:0022607; GO:0043933; GO:0044085; GO:0070925; GO:0016043; GO:0071840; GO:0006996; GO:0009987; GO:0008150 [GO:0003723]; GO:0003676; GO:0097159; GO:1901363; GO:0005488; GO:0003674 [GO:0003729]; GO:0003723; GO:0003676; GO:0097159; GO:1901363; GO:0005488; GO:0003674 [GO:0003735]; GO:0005198…	Pf01090	cell organization and biogenesis;protein metabolism;other metabolic processes	cytosol;translational apparatus;other cell component	nucleic acid binding activity;other molecular function	81956232	83380160	78381832	67451120	81019896	89349064	100250992	95326424	64242556	59771376	61565800	102054072	57677860	69269680	63779048	89969248
AT3G23570.1	alpha/beta-Hydrolases superfamily protein	0	[GO:0005829]; GO:0110165; GO:0005737; GO:0005575; GO:0005622 [GO:0016787]; GO:0003824; GO:0003674	Pf01738		cytosol	other molecular function	29911102	46961492	29391154	33684876	40152820	57449612	38454880		81247400	56961624	61099416	137011904	37444864	49594732	30730844	79056960
P49200	40S ribosomal protein S20-1 [OS=Arabidopsis thaliana]	0	[GO:0003723]; GO:0003676; GO:0097159; GO:1901363; GO:0005488; GO:0003674 [GO:0003729]; GO:0003723; GO:0003676; GO:0097159; GO:1901363; GO:0005488; GO:0003674 [GO:0003735]; GO:0005198; GO:0003674 [GO:0005618]; GO:0030312; GO:0110165; GO:0071944; GO:0005575 [GO:0005829]; GO:0110165; GO:0005737; GO:0005575; GO:0005622 [GO:0006412]; GO:0034645; GO:0043043; GO:0044267; GO:0010467; GO:0009059; GO:00442…	Pf00338	protein metabolism;other metabolic processes	cytosol;translational apparatus;other cell component	nucleic acid binding activity;other molecular function	220153264	216202064	182114480	149231888	145610896	187051648	161818992	134898320	81101560	76308032	88882080	105929504	170062432	180999600	209404560	150714096
O23523	RGG repeats nuclear RNA binding protein A [OS=Arabidopsis thaliana]	0	[GO:0003723]; GO:0003676; GO:0097159; GO:1901363; GO:0005488; GO:0003674 [GO:0003729]; GO:0003723; GO:0003676; GO:0097159; GO:1901363; GO:0005488; GO:0003674 [GO:0005634]; GO:0043231; GO:0043227; GO:0043229; GO:0043226; GO:0005622; GO:0110165; GO:0005575 [GO:0005737]; GO:0110165; GO:0005622; GO:0005575 [GO:0006970]; GO:0006950; GO:0009628; GO:0050896; GO:0008150 [GO:0009651]; GO:0006970; GO:00069…	Pf04774, Pf09598	stress response;signal transduction;other biological processes	nucleus;other cell component	nucleic acid binding activity	30921212	38945156	23664906	33796372	38099172	31750794	31210800	43004956	40870816	45523596	41077208	44865656	33991780	30077974	57699524	46282228
Q9LV21	T-complex protein 1 subunit delta [OS=Arabidopsis thaliana]	0	[GO:0005524]; GO:0032559; GO:0035639; GO:0030554; GO:0032555; GO:0043168; GO:1901265; GO:0017076; GO:0032553; GO:0043167; GO:0097159; GO:1901363; GO:0000166; GO:0097367; GO:0005488; GO:0036094; GO:0003674 [GO:0005737]; GO:0110165; GO:0005622; GO:0005575 [GO:0005829]; GO:0110165; GO:0005737; GO:0005575; GO:0005622 [GO:0005832]; GO:0101031; GO:0005829; GO:0032991; GO:0110165; GO:0005737; GO:0005575…	Pf00118	other biological processes	cytosol;other cell component	other molecular function	14013012	8.00938e+06	14803842	12151149	14669805	13300510	11785153	10149147	7717718	15626175	21741776	9312722	9712031	12371580	10381616	8647459
P59231	60S ribosomal protein L10a-3 [OS=Arabidopsis thaliana]	0	[GO:0000470]; GO:0006364; GO:0042273; GO:0016072; GO:0034470; GO:0042254; GO:0022613; GO:0034660; GO:0006396; GO:0044085; GO:0016070; GO:0010467; GO:0071840; GO:0090304; GO:0043170; GO:0009987; GO:0006139; GO:0071704; GO:0008150; GO:0006725; GO:0034641; GO:0044238; GO:0046483; GO:1901360; GO:0008152; GO:0044237; GO:0006807 [GO:0003723]; GO:0003676; GO:0097159; GO:1901363; GO:0005488; GO:0003674 […	Pf00687	protein metabolism;RNA metabolism OR transcription;other metabolic processes	cytosol;translational apparatus;nucleus	nucleic acid binding activity;other molecular function	122650176	143287808	106488328	116455136	108971432	124865648	87724608	108463088	120406736	94489224	102329688	87041520	127361368	127968120	118196104	90494168
AT1G21680.1	DPP6 N-terminal domain-like protein	0	[GO:0005773]; GO:0043231; GO:0005737; GO:0043227; GO:0043229; GO:0110165; GO:0005622; GO:0043226; GO:0005575 [GO:0005774]; GO:0098588; GO:0005773; GO:0031090; GO:0043231; GO:0005737; GO:0016020; GO:0043227; GO:0043229; GO:0110165; GO:0005622; GO:0043226; GO:0005575	Pf07676		other membranes;other cytoplasmic organelle		41116284	61253824	35520568	47847684	60772840	46261972	53030776	69825040	79465152	65877468	62198336	93273656	67770744	86708376	85003920	66519792
Q94JY0	Protein IN CHLOROPLAST ATPASE BIOGENESIS, chloroplastic [OS=Arabidopsis thaliana]	0	[GO:0009570]; GO:0009532; GO:0009507; GO:0110165; GO:0009536; GO:0005575; GO:0043231; GO:0005737; GO:0043227; GO:0043229; GO:0005622; GO:0043226 [GO:0033614]; GO:0043461; GO:0009658; GO:0070071; GO:0009657; GO:0065003; GO:0006996; GO:0022607; GO:0043933; GO:0016043; GO:0044085; GO:0071840; GO:0009987; GO:0008150		cell organization and biogenesis	other cell component		63645296	57060360	39286772		59333608	37398080	36151636	23928228	50871812	55981128	59596264	96737208	40506592	47868736	60527416	36680772
Q9LSQ5	NAD(P)H dehydrogenase (quinone) FQR1 [OS=Arabidopsis thaliana]	0	[GO:0003955]; GO:0016655; GO:0016651; GO:0016491; GO:0003824; GO:0003674 [GO:0005886]; GO:0016020; GO:0071944; GO:0110165; GO:0005575 [GO:0008753]; GO:0003955; GO:0016655; GO:0016651; GO:0016491; GO:0003824; GO:0003674 [GO:0010181]; GO:0032553; GO:0043168; GO:0000166; GO:0097367; GO:0043167; GO:0036094; GO:1901265; GO:0005488; GO:0097159; GO:1901363; GO:0003674 [GO:0050136]; GO:0003954; GO:000395…	Pf03358	other biological processes	plasma membrane;other membranes	other molecular function	75473184	75919296	43032344	72646064	58320068	53930220	60079948	82852680	57172568	56703272	48332492	31062896	71931304	36256068	62052520	46276664
Q9S7C0	Heat shock 70 kDa protein 14 [OS=Arabidopsis thaliana]	0	[GO:0005524]; GO:0032559; GO:0035639; GO:0030554; GO:0032555; GO:0043168; GO:1901265; GO:0017076; GO:0032553; GO:0043167; GO:0097159; GO:1901363; GO:0000166; GO:0097367; GO:0005488; GO:0036094; GO:0003674 [GO:0005634]; GO:0043231; GO:0043227; GO:0043229; GO:0043226; GO:0005622; GO:0110165; GO:0005575 [GO:0005737]; GO:0110165; GO:0005622; GO:0005575 [GO:0005829]; GO:0110165; GO:0005737; GO:0005575…	Pf00012	stress response;other biological processes	plasma membrane;other membranes;cytosol;nucleus;other cell component	other molecular function
P93025	Phototropin-2 [OS=Arabidopsis thaliana]	0	[GO:0004672]; GO:0016301; GO:0016773; GO:0140096; GO:0006468; GO:0016772; GO:0016310; GO:0003824; GO:0006464; GO:0016740; GO:0006796; GO:0003674; GO:0036211; GO:0044267; GO:0006793; GO:0019538; GO:0043412; GO:0044260; GO:0044237; GO:0043170; GO:0044238; GO:1901564; GO:0008152; GO:0009987; GO:0071704; GO:0006807; GO:0008150 [GO:0004674]; GO:0004672; GO:0016301; GO:0016773; GO:0140096; GO:0006468; …	Pf00069, Pf13426	cell organization and biogenesis;protein metabolism;other metabolic processes;signal transduction;other biological processes	plasma membrane;other membranes;ER/Golgi;nucleus;other cell component	kinase activity;other molecular function	49182592	33495198	41046788	35904936	43991304	38738824	44396688	41870360	20439912				61674568	38823864	33323272	38002096
Q9FKA5	Uncharacterized protein At5g39570 [OS=Arabidopsis thaliana]	0	[GO:0003729]; GO:0003723; GO:0003676; GO:0097159; GO:1901363; GO:0005488; GO:0003674 [GO:0005634]; GO:0043231; GO:0043227; GO:0043229; GO:0043226; GO:0005622; GO:0110165; GO:0005575 [GO:0005829]; GO:0110165; GO:0005737; GO:0005575; GO:0005622 [GO:0070300]; GO:0005543; GO:0043168; GO:0008289; GO:0043167; GO:0005488; GO:0003674			cytosol;nucleus	nucleic acid binding activity;other molecular function					24849118	34024244	26305334	28599260						35129696	25361940	32237284
Q43125	Cryptochrome-1 [OS=Arabidopsis thaliana]	0	[GO:0003677]; GO:0003676; GO:0097159; GO:1901363; GO:0005488; GO:0003674 [GO:0004672]; GO:0016301; GO:0016773; GO:0140096; GO:0006468; GO:0016772; GO:0016310; GO:0003824; GO:0006464; GO:0016740; GO:0006796; GO:0003674; GO:0036211; GO:0044267; GO:0006793; GO:0019538; GO:0043412; GO:0044260; GO:0044237; GO:0043170; GO:0044238; GO:1901564; GO:0008152; GO:0009987; GO:0071704; GO:0006807; GO:0008150 […	Pf00875, Pf03441, Pf12546	protein metabolism;other metabolic processes;stress response;transport;developmental processes;signal transduction;other biological processes	nucleus;other cell component	nucleic acid binding activity;kinase activity;other molecular function					7.65245e+06		4552453	5124274				13396353	4.79583e+06		6447691	4.63019e+06
Q94AQ8	Photosynthetic NDH subunit of subcomplex B 2, chloroplastic [OS=Arabidopsis thaliana]	0	[GO:0003824]; GO:0003674 [GO:0005737]; GO:0110165; GO:0005622; GO:0005575 [GO:0005975]; GO:0044238; GO:0071704; GO:0008152; GO:0008150 [GO:0009534]; GO:0031976; GO:0009507; GO:0009579; GO:0031984; GO:0009536; GO:0005622; GO:0110165; GO:0043227; GO:0043229; GO:0043231; GO:0005737; GO:0005575; GO:0043226 [GO:0009535]; GO:0055035; GO:0009534; GO:0042170; GO:0042651; GO:0031976; GO:0009507; GO:003109…		other metabolic processes	other membranes;other cell component	other molecular function
P11490	Plastocyanin minor isoform, chloroplastic [OS=Arabidopsis thaliana]	0	[GO:0005507]; GO:0046914; GO:0046872; GO:0043169; GO:0043167; GO:0005488; GO:0003674 [GO:0009055]; GO:0016491; GO:0022900; GO:0003824; GO:0006091; GO:0003674; GO:0044237; GO:0008152; GO:0009987; GO:0008150 [GO:0009507]; GO:0009536; GO:0043231; GO:0005737; GO:0043227; GO:0043229; GO:0110165; GO:0005622; GO:0043226; GO:0005575 [GO:0009535]; GO:0055035; GO:0009534; GO:0042170; GO:0042651; GO:0031976…	Pf00127	other metabolic processes	other membranes;other cell component	other molecular function
P49688	40S ribosomal protein S2-3 [OS=Arabidopsis thaliana]	0	[GO:0003723]; GO:0003676; GO:0097159; GO:1901363; GO:0005488; GO:0003674 [GO:0003729]; GO:0003723; GO:0003676; GO:0097159; GO:1901363; GO:0005488; GO:0003674 [GO:0003735]; GO:0005198; GO:0003674 [GO:0005730]; GO:0043232; GO:0031981; GO:0043228; GO:0043229; GO:0070013; GO:0005634; GO:0043226; GO:0005622; GO:0043233; GO:0043231; GO:0110165; GO:0031974; GO:0043227; GO:0005575 [GO:0005829]; GO:011016…	Pf00333, Pf03719	protein metabolism;other metabolic processes;other biological processes	cytosol;translational apparatus;nucleus;other cell component	nucleic acid binding activity;other molecular function	216032128	225012432	217153824	225224800	255309664	265028704	286199040	321150016	149047568	151810352	156869072	161786400	212580512	235067664	165453440	223899632
AT5G48220.1	Aldolase-type TIM barrel family protein	0	[GO:0000162]; GO:0006568; GO:0009073; GO:0046219; GO:1901607; GO:0006586; GO:0009072; GO:1901605; GO:0016053; GO:0019438; GO:1901362; GO:1901566; GO:0042401; GO:0042435; GO:0008652; GO:0006576; GO:0042430; GO:0006520; GO:0006725; GO:1901360; GO:0006082; GO:0044249; GO:0044283; GO:1901576; GO:1901564; GO:0009309; GO:0018130; GO:0044271; GO:0046394; GO:0044106; GO:0034641; GO:0046483; GO:0019752; G…	Pf00218	other metabolic processes	other cell component	other molecular function	43249504	52234068	48437188	46794556	59652688	51648228	54541432	66704388	39352240	37930876	36829408	55467740	48745308	109660632	41969200	46828660
P21276	Superoxide dismutase [Fe] 1, chloroplastic [OS=Arabidopsis thaliana]	0	[GO:0004784]; GO:0016209; GO:0016721; GO:0019430; GO:0003674; GO:0098869; GO:0016491; GO:0006801; GO:0071451; GO:1990748; GO:0003824; GO:0072593; GO:0000303; GO:0071450; GO:0009987; GO:0098754; GO:0097237; GO:0044237; GO:0000305; GO:0034614; GO:0008150; GO:0009636; GO:0070887; GO:0008152; GO:0000302; GO:0010035; GO:0034599; GO:1901701; GO:0042221; GO:0051716; GO:0006979; GO:1901700; GO:0062197; G…	Pf00081, Pf02777	other metabolic processes;stress response;other biological processes	plasma membrane;other membranes;mitochondrion;other cell component	other molecular function	60549616	54610760	68621872	51091512	25230036	29317618	27000282	28822018	30333518	27277966	26817238	9783979	24166848	44679592	41422900	23051000
AT5G10730.1	NAD(P)-binding Rossmann-fold superfamily protein	0	[GO:0005739]; GO:0043231; GO:0005737; GO:0043227; GO:0043229; GO:0110165; GO:0005622; GO:0043226; GO:0005575 [GO:0005886]; GO:0016020; GO:0071944; GO:0110165; GO:0005575 [GO:0044877]; GO:0005488; GO:0003674 [GO:1901006]; GO:0006744; GO:1901004; GO:0006743; GO:1901663; GO:1901661; GO:0042181; GO:0042180; GO:0044249; GO:0044283; GO:1901576; GO:0044237; GO:0044281; GO:0071704; GO:0009058; GO:0008152…	Pf13460	other metabolic processes	plasma membrane;other membranes;mitochondrion	other molecular function		615691							5.88037e+06	1.58535e+06	7657975	6.13615e+06	644170	641360
AT2G22230.1	Thioesterase superfamily protein	0	[GO:0004317]; GO:0004312; GO:0019171; GO:0016747; GO:0016836; GO:0016746; GO:0016835; GO:0016740; GO:0016829; GO:0003824; GO:0003674 [GO:0005618]; GO:0030312; GO:0110165; GO:0071944; GO:0005575 [GO:0006633]; GO:0006631; GO:0008610; GO:0072330; GO:0032787; GO:0044255; GO:0006629; GO:1901576; GO:0046394; GO:0019752; GO:0044237; GO:0044238; GO:0071704; GO:0009058; GO:0016053; GO:0043436; GO:0008152;…	Pf07977	other metabolic processes;stress response	other cell component	other molecular function	34980352	33049812	23636384	21887328	28924382	12539347	28043422	25786324	34026816	34623936	25763042	42779700	39925488	46837360	36747608	40906892
O49396	Cytochrome P450 82C3 [OS=Arabidopsis thaliana]	0	[GO:0004497]; GO:0016491; GO:0003824; GO:0003674 [GO:0005506]; GO:0046914; GO:0046872; GO:0043169; GO:0043167; GO:0005488; GO:0003674 [GO:0016021]; GO:0031224; GO:0110165; GO:0016020; GO:0005575 [GO:0016705]; GO:0016491; GO:0003824; GO:0003674 [GO:0020037]; GO:0046906; GO:0097159; GO:1901363; GO:0005488; GO:0003674 [GO:0098542]; GO:0006952; GO:0051707; GO:0006950; GO:0043207; GO:0044419; GO:00508…	Pf00067	stress response	other membranes	other molecular function		65803076	72336912	58199040	57440352	81717008	76291640	87675896	33454226	30676458	25171832	46945588	54718672	77594416	69690072	85471528
Q3YL57	Sodium/hydrogen exchanger 8 [OS=Arabidopsis thaliana]	0	[GO:0005886]; GO:0016020; GO:0071944; GO:0110165; GO:0005575 [GO:0006885]; GO:0055067; GO:0055080; GO:0098771; GO:0050801; GO:0048878; GO:0042592; GO:0065008; GO:0065007; GO:0008150 [GO:0009941]; GO:0009526; GO:0009507; GO:0031967; GO:0009536; GO:0031975; GO:0043227; GO:0043229; GO:0043231; GO:0005737; GO:0110165; GO:0043226; GO:0005622; GO:0005575 [GO:0010352]; GO:0010351; GO:0070839; GO:0098662…	Pf00999	transport;other biological processes	plasma membrane;other membranes;other cell component	transporter activity	14571720	8.30751e+06	11411455	10296290	12181138	10960893	6532732	4.91875e+06	10355194	3.71561e+06	12345424	20327768	6.48558e+06	5706072	7.65197e+06	6529363
P46643	Aspartate aminotransferase, mitochondrial [OS=Arabidopsis thaliana]	0.001	[GO:0004069]; GO:0008483; GO:0016769; GO:0016740; GO:0003824; GO:0003674 [GO:0005507]; GO:0046914; GO:0046872; GO:0043169; GO:0043167; GO:0005488; GO:0003674 [GO:0005739]; GO:0043231; GO:0005737; GO:0043227; GO:0043229; GO:0110165; GO:0005622; GO:0043226; GO:0005575 [GO:0005759]; GO:0070013; GO:0005739; GO:0043233; GO:0043229; GO:0043231; GO:0005737; GO:0031974; GO:0043226; GO:0005622; GO:0043227…	Pf00155	other metabolic processes;other biological processes	mitochondrion	other molecular function	99846296	90011400	70938512		79836616	105886416	98983312	100561488	87424480	95098784	114860160	149430320	50620468	113245584	79209736	86942088
Q9LEU8	Argininosuccinate lyase, chloroplastic [OS=Arabidopsis thaliana]	0.001	[GO:0004056]; GO:0016842; GO:0016840; GO:0016829; GO:0003824; GO:0003674 [GO:0005829]; GO:0110165; GO:0005737; GO:0005575; GO:0005622 [GO:0009507]; GO:0009536; GO:0043231; GO:0005737; GO:0043227; GO:0043229; GO:0110165; GO:0005622; GO:0043226; GO:0005575 [GO:0009570]; GO:0009532; GO:0009507; GO:0110165; GO:0009536; GO:0005575; GO:0043231; GO:0005737; GO:0043227; GO:0043229; GO:0005622; GO:0043226…	Pf00206, Pf14698	other metabolic processes	cytosol;other cell component	other molecular function	36417244	33944280	32374616	20769974	28653238	33540924	29785076	24990220	38935116	56454256	45123716	32333876	29661764	26995574	24807884	16648526
P34791	Peptidyl-prolyl cis-trans isomerase CYP20-3, chloroplastic [OS=Arabidopsis thaliana]	0.001	[GO:0000413]; GO:0018208; GO:0018193; GO:0006464; GO:0036211; GO:0044267; GO:0019538; GO:0043412; GO:0044260; GO:0043170; GO:0044238; GO:1901564; GO:0044237; GO:0071704; GO:0008152; GO:0006807; GO:0009987; GO:0008150 [GO:0003755]; GO:0016859; GO:0140096; GO:0000413; GO:0016853; GO:0003824; GO:0018208; GO:0003674; GO:0018193; GO:0006464; GO:0036211; GO:0044267; GO:0019538; GO:0043412; GO:0044260; …	Pf00160	protein metabolism;other metabolic processes;other biological processes	other cell component	other molecular function
Q9SPK5	Formate--tetrahydrofolate ligase [OS=Arabidopsis thaliana]	0.001	[GO:0004329]; GO:0016879; GO:0016874; GO:0003824; GO:0003674 [GO:0005524]; GO:0032559; GO:0035639; GO:0030554; GO:0032555; GO:0043168; GO:1901265; GO:0017076; GO:0032553; GO:0043167; GO:0097159; GO:1901363; GO:0000166; GO:0097367; GO:0005488; GO:0036094; GO:0003674 [GO:0005829]; GO:0110165; GO:0005737; GO:0005575; GO:0005622 [GO:0005886]; GO:0016020; GO:0071944; GO:0110165; GO:0005575 [GO:0009507…	Pf01268	other metabolic processes;other biological processes	non-structural extracellular;plasma membrane;other membranes;cytosol;other cell component	other molecular function			31750838	26113714	51686776	91492472	74231512		47519624	78553144	90233200	125551488	44957696	55937880	38246364	51843748
P52032	Phospholipid hydroperoxide glutathione peroxidase 1, chloroplastic [OS=Arabidopsis thaliana]	0.001	[GO:0004601]; GO:0016209; GO:0016684; GO:0003674; GO:0098869; GO:0016491; GO:1990748; GO:0003824; GO:0009987; GO:0098754; GO:0097237; GO:0008150; GO:0009636; GO:0070887; GO:0042221; GO:0051716; GO:0050896 [GO:0004602]; GO:0004601; GO:0016209; GO:0016684; GO:0003674; GO:0098869; GO:0016491; GO:1990748; GO:0003824; GO:0009987; GO:0098754; GO:0097237; GO:0008150; GO:0009636; GO:0070887; GO:0042221; …	Pf00255	stress response;other biological processes	other membranes;other cell component	other molecular function	52288612	43040108	60382552	54607176	8167410				66397712	41179300	52170428		65212268	88943744	90813912	88254968
Q9FEC1	Light-harvesting complex-like protein OHP2, chloroplastic [OS=Arabidopsis thaliana]	0.001	[GO:0009507]; GO:0009536; GO:0043231; GO:0005737; GO:0043227; GO:0043229; GO:0110165; GO:0005622; GO:0043226; GO:0005575 [GO:0009534]; GO:0031976; GO:0009507; GO:0009579; GO:0031984; GO:0009536; GO:0005622; GO:0110165; GO:0043227; GO:0043229; GO:0043231; GO:0005737; GO:0005575; GO:0043226 [GO:0009535]; GO:0055035; GO:0009534; GO:0042170; GO:0042651; GO:0031976; GO:0009507; GO:0031090; GO:0009526;…		cell organization and biogenesis;other metabolic processes;other biological processes	other membranes;other cell component		153919744	135581600	106957240	121650104	100295208	99127712	99208056	82987168	93783840	107252744	87577472	43753400	167478416	153499904	146254704	93625152
Q9SLF7	60S acidic ribosomal protein P2-2 [OS=Arabidopsis thaliana]	0.001	[GO:0002182]; GO:0006414; GO:0002181; GO:0034645; GO:0006412; GO:0009059; GO:0044249; GO:0044260; GO:0043043; GO:0044267; GO:0010467; GO:0043170; GO:1901576; GO:0009058; GO:0044237; GO:0006518; GO:0043604; GO:1901566; GO:0019538; GO:0071704; GO:0008152; GO:0009987; GO:0043603; GO:1901564; GO:0044271; GO:0044238; GO:0008150; GO:0034641; GO:0006807 [GO:0003729]; GO:0003723; GO:0003676; GO:0097159; …	Pf00428	protein metabolism;other metabolic processes;stress response	plasma membrane;other membranes;cytosol;translational apparatus;nucleus;other cell component	nucleic acid binding activity;other molecular function			25666276		39585100	58715752	46862044	62942588	32159342	22227946	32992030	25338984	41406932	30931104	38992096	32201736
Q9SIB9	Aconitate hydratase 3, mitochondrial [OS=Arabidopsis thaliana]	0.001	[GO:0003994]; GO:0016836; GO:0016835; GO:0016829; GO:0003824; GO:0003674 [GO:0005507]; GO:0046914; GO:0046872; GO:0043169; GO:0043167; GO:0005488; GO:0003674 [GO:0005524]; GO:0032559; GO:0035639; GO:0030554; GO:0032555; GO:0043168; GO:1901265; GO:0017076; GO:0032553; GO:0043167; GO:0097159; GO:1901363; GO:0000166; GO:0097367; GO:0005488; GO:0036094; GO:0003674 [GO:0005618]; GO:0030312; GO:0110165…	Pf00330, Pf00694	other metabolic processes;stress response;developmental processes;other biological processes	other membranes;cytosol;mitochondrion;other cytoplasmic organelle;other cell component	other molecular function	52509920	31567836	53096228	61360836	58372900	63810656	57959204	49904640	55931248	53301172	43479264	37930092	46712016	50604496	42214404	35121916
Q8W463	50S ribosomal protein L19-1, chloroplastic [OS=Arabidopsis thaliana]	0.001	[GO:0003729]; GO:0003723; GO:0003676; GO:0097159; GO:1901363; GO:0005488; GO:0003674 [GO:0003735]; GO:0005198; GO:0003674 [GO:0005840]; GO:0043232; GO:0043228; GO:0043229; GO:0043226; GO:0005622; GO:0110165; GO:0005575 [GO:0006412]; GO:0034645; GO:0043043; GO:0044267; GO:0010467; GO:0009059; GO:0044249; GO:0044260; GO:0006518; GO:0043604; GO:1901566; GO:0019538; GO:0043170; GO:1901576; GO:0009058…	Pf01245	protein metabolism;other metabolic processes	translational apparatus;other cell component	nucleic acid binding activity;other molecular function	26390554	41762084	28151290	30756080	39937456	29193682	45786820	33621876				46381752	28678668		28489974
Q9SHJ6	Peroxisomal and mitochondrial division factor 2 [OS=Arabidopsis thaliana]	0.001	[GO:0005739]; GO:0043231; GO:0005737; GO:0043227; GO:0043229; GO:0110165; GO:0005622; GO:0043226; GO:0005575 [GO:0005774]; GO:0098588; GO:0005773; GO:0031090; GO:0043231; GO:0005737; GO:0016020; GO:0043227; GO:0043229; GO:0110165; GO:0005622; GO:0043226; GO:0005575 [GO:0007005]; GO:0006996; GO:0016043; GO:0071840; GO:0009987; GO:0008150 [GO:0009536]; GO:0043231; GO:0005737; GO:0043227; GO:0043229…		cell organization and biogenesis	other membranes;mitochondrion;other cytoplasmic organelle;other cell component		30530286	36800992	36643232	34764360	59132052	55179764	47793064	34749692	55609572	34628252	37614588	92033848	67666192	65934568	49063596	44507600
Q2V2S7	NAD(P)H-quinone oxidoreductase subunit M, chloroplastic [OS=Arabidopsis thaliana]	0.001	[GO:0009507]; GO:0009536; GO:0043231; GO:0005737; GO:0043227; GO:0043229; GO:0110165; GO:0005622; GO:0043226; GO:0005575 [GO:0009535]; GO:0055035; GO:0009534; GO:0042170; GO:0042651; GO:0031976; GO:0009507; GO:0031090; GO:0009526; GO:0034357; GO:0009579; GO:0031984; GO:0009536; GO:0016020; GO:0043227; GO:0031967; GO:0005622; GO:0110165; GO:0043229; GO:0043231; GO:0005737; GO:0043226; GO:0031975; …	Pf10664	cell organization and biogenesis	other membranes;other cell component	other molecular function	131048144	96816264	112241552	85374488	100153736	101418528	100965064	108653360	105723608	75871040	102340736	126111080	115820720	111642288	130885208	114070912
P52577	Isoflavone reductase homolog P3 [OS=Arabidopsis thaliana]	0.001	[GO:0005886]; GO:0016020; GO:0071944; GO:0110165; GO:0005575 [GO:0006979]; GO:0006950; GO:0050896; GO:0008150 [GO:0016491]; GO:0003824; GO:0003674 [GO:0046686]; GO:0010038; GO:0010035; GO:0042221; GO:0050896; GO:0008150	Pf05368	stress response;other biological processes	plasma membrane;other membranes	other molecular function	124699736	128294920	145350192	145361744	151290432	169494640	180299536	199145184	144739136	140169072	147015872	124998832	280593216	173637984	302329184	150469552
Q8W1X2	Pyridoxal kinase [OS=Arabidopsis thaliana]	0.001	[GO:0005524]; GO:0032559; GO:0035639; GO:0030554; GO:0032555; GO:0043168; GO:1901265; GO:0017076; GO:0032553; GO:0043167; GO:0097159; GO:1901363; GO:0000166; GO:0097367; GO:0005488; GO:0036094; GO:0003674 [GO:0005829]; GO:0110165; GO:0005737; GO:0005575; GO:0005622 [GO:0008478]; GO:0016301; GO:0016773; GO:0016772; GO:0016310; GO:0016740; GO:0006796; GO:0003824; GO:0006793; GO:0003674; GO:0044237;…	Pf08543	other metabolic processes;stress response;developmental processes	cytosol	kinase activity;other molecular function	45177584	39812788	49928616	40092520	44256424	39493004	33188584	32213142	35457688	52620356	38570152	17520198	33320460	60136900	45708064	23769006
Q9FN42	ATP-dependent Clp protease proteolytic subunit 2, mitochondrial [OS=Arabidopsis thaliana]	0.001	[GO:0004176]; GO:0008233; GO:0140657; GO:0016787; GO:0140096; GO:0006508; GO:0003674; GO:0003824; GO:0019538; GO:0043170; GO:0044238; GO:1901564; GO:0071704; GO:0008152; GO:0006807; GO:0008150 [GO:0004252]; GO:0004175; GO:0008236; GO:0008233; GO:0017171; GO:0016787; GO:0140096; GO:0006508; GO:0003824; GO:0019538; GO:0003674; GO:0043170; GO:0044238; GO:1901564; GO:0071704; GO:0008152; GO:0006807; …	Pf00574	protein metabolism;other metabolic processes	other membranes;mitochondrion;other cell component	other molecular function	6376905	21327008	36441636	13892246		12967209		15974771	28018412	8079648	7.20361e+06	23419488	12687295	19896136	16163902	21351264
P49209	60S ribosomal protein L9-1 [OS=Arabidopsis thaliana]	0.001	[GO:0002181]; GO:0006412; GO:0034645; GO:0043043; GO:0044267; GO:0010467; GO:0009059; GO:0044249; GO:0044260; GO:0006518; GO:0043604; GO:1901566; GO:0019538; GO:0043170; GO:1901576; GO:0009058; GO:0044237; GO:0043603; GO:1901564; GO:0044271; GO:0044238; GO:0071704; GO:0008152; GO:0009987; GO:0034641; GO:0006807; GO:0008150 [GO:0003729]; GO:0003723; GO:0003676; GO:0097159; GO:1901363; GO:0005488; …	Pf00347	protein metabolism;other metabolic processes	plasma membrane;other membranes;cytosol;translational apparatus;nucleus;other cytoplasmic organelle;other cell component	nucleic acid binding activity;other molecular function
P43297	Cysteine proteinase RD21A [OS=Arabidopsis thaliana]	0.001	[GO:0000932]; GO:0036464; GO:0035770; GO:0005737; GO:0043232; GO:0099080; GO:0110165; GO:0005622; GO:0043228; GO:0043229; GO:0005575; GO:0043226 [GO:0004197]; GO:0004175; GO:0008234; GO:0008233; GO:0016787; GO:0140096; GO:0006508; GO:0003824; GO:0019538; GO:0003674; GO:0043170; GO:0044238; GO:1901564; GO:0071704; GO:0008152; GO:0006807; GO:0008150 [GO:0005615]; GO:0110165; GO:0005576; GO:0005575 …	Pf00112, Pf00396, Pf08246	protein metabolism;other metabolic processes;stress response;other biological processes	non-structural extracellular;plasma membrane;other membranes;ER/Golgi;nucleus;other cytoplasmic organelle;other cell component	other molecular function	274025920	221807024	213624512	190292864	212962352	227609120	353747936	352758080	405266496	332540608	398627488	636631808	210774688	198078192	220441136	287784768
Q9SW21	Acyl carrier protein 4, chloroplastic [OS=Arabidopsis thaliana]	0.001	[GO:0000036]; GO:0044620; GO:0140414; GO:0006633; GO:0051192; GO:0140104; GO:0006631; GO:0008610; GO:0072330; GO:0005488; GO:0003674; GO:0032787; GO:0044255; GO:0006629; GO:1901576; GO:0046394; GO:0019752; GO:0044237; GO:0044238; GO:0071704; GO:0009058; GO:0016053; GO:0043436; GO:0008152; GO:0009987; GO:0006082; GO:0044249; GO:0044283; GO:0008150; GO:0044281 [GO:0006633]; GO:0006631; GO:0008610; …	Pf00550	other metabolic processes;stress response;developmental processes	other cell component	other molecular function	75745768	60895344	59976444	48340528	67816240	73901448	121220272	126774104	66742772	47264604	59090728	34662496	99491592	110432440	97123792	100655024
Q9FJX3	Mitochondrial outer membrane protein porin 2 [OS=Arabidopsis thaliana]	0.001	[GO:0005741]; GO:0031966; GO:0031968; GO:0031090; GO:0005740; GO:0019867; GO:0098588; GO:0031967; GO:0016020; GO:0043227; GO:0005739; GO:0031975; GO:0043229; GO:0110165; GO:0043226; GO:0043231; GO:0005737; GO:0005622; GO:0005575 [GO:0008308]; GO:0005244; GO:0005253; GO:0015075; GO:0022832; GO:0005216; GO:0015103; GO:0022857; GO:0034220; GO:0022836; GO:0015267; GO:0015318; GO:0008509; GO:0015698; …	Pf01459	transport;other biological processes	other membranes;mitochondrion	transporter activity	31790164		33124304	34265944	47802028	57379276	39978964	53393048	18652852	47625768	19202106	168466432	31119116	39444528	39943096
Q9S7B5	Threonine synthase 1, chloroplastic [OS=Arabidopsis thaliana]	0.001	[GO:0004795]; GO:0016838; GO:0016835; GO:0016829; GO:0003824; GO:0003674 [GO:0005737]; GO:0110165; GO:0005622; GO:0005575 [GO:0005829]; GO:0110165; GO:0005737; GO:0005575; GO:0005622 [GO:0009088]; GO:0006566; GO:0009067; GO:0009066; GO:1901607; GO:1901605; GO:0008652; GO:0006520; GO:0046394; GO:1901566; GO:0019752; GO:0044238; GO:1901564; GO:0016053; GO:1901576; GO:0043436; GO:0008152; GO:0006807…	Pf00291	other metabolic processes	cytosol;other cell component	other molecular function	165778368	145996192	146917728	130838168	135245376	139903952	173475648	156366640	126399768	92205456	140500800	354865792	144118160	96355496	127393856	148219984
AT3G08740.1	elongation factor P (EF-P) family protein	0.002	[GO:0003746]; GO:0008135; GO:0006414; GO:0003723; GO:0090079; GO:0006412; GO:0034645; GO:0003676; GO:0045182; GO:0043043; GO:0044267; GO:0010467; GO:0009059; GO:0044249; GO:0044260; GO:0097159; GO:1901363; GO:0003674; GO:0006417; GO:0006518; GO:0043604; GO:1901566; GO:0019538; GO:0043170; GO:1901576; GO:0009058; GO:0044237; GO:0005488; GO:0010608; GO:0032268; GO:0034248; GO:2000112; GO:0043603; G…	Pf01132, Pf08207, Pf09285	protein metabolism;other metabolic processes	other cell component	nucleic acid binding activity	40118048	41937612	45383532	42724824	28913560	29264302	36792940	26305860	39781916	26798292	39774596	62207520	40605812	58139360	53165812	34978312
AT1G16080.1	unknown protein; LOCATED IN: apoplast, chloroplast stroma, chloroplast, chloroplast envelope; EXPRESSED IN: 23 plant structures; EXPRESSED DURING: 14 growth stages; Has 81 Blast hits to 81 proteins in 28 species: Archae - 0; Bacteria - 2; Metazoa - 0; Fungi - 0; Plants - 62; Viruses - 0; Other Eukaryotes - 17 (source: NCBI BLink).	0.002	[GO:0009507]; GO:0009536; GO:0043231; GO:0005737; GO:0043227; GO:0043229; GO:0110165; GO:0005622; GO:0043226; GO:0005575 [GO:0009570]; GO:0009532; GO:0009507; GO:0110165; GO:0009536; GO:0005575; GO:0043231; GO:0005737; GO:0043227; GO:0043229; GO:0005622; GO:0043226 [GO:0009941]; GO:0009526; GO:0009507; GO:0031967; GO:0009536; GO:0031975; GO:0043227; GO:0043229; GO:0043231; GO:0005737; GO:0110165;…			non-structural extracellular;other cell component		225534688	211376160	158437664	174087808	204822080	217971072	148298672	150356320	162384336	158891536	216699184	178056944	202990176	204731072	236841728	181847632
Q9M591	Magnesium-protoporphyrin IX monomethyl ester [oxidative] cyclase, chloroplastic [OS=Arabidopsis thaliana]	0.002	[GO:0003677]; GO:0003676; GO:0097159; GO:1901363; GO:0005488; GO:0003674 [GO:0003729]; GO:0003723; GO:0003676; GO:0097159; GO:1901363; GO:0005488; GO:0003674 [GO:0009507]; GO:0009536; GO:0043231; GO:0005737; GO:0043227; GO:0043229; GO:0110165; GO:0005622; GO:0043226; GO:0005575 [GO:0009534]; GO:0031976; GO:0009507; GO:0009579; GO:0031984; GO:0009536; GO:0005622; GO:0110165; GO:0043227; GO:0043229…	Pf02915	cell organization and biogenesis;other metabolic processes;other biological processes	other membranes;other cell component	nucleic acid binding activity;other molecular function
Q9SU40	Monocopper oxidase-like protein SKU5 [OS=Arabidopsis thaliana]	0.002	[GO:0005507]; GO:0046914; GO:0046872; GO:0043169; GO:0043167; GO:0005488; GO:0003674 [GO:0005774]; GO:0098588; GO:0005773; GO:0031090; GO:0043231; GO:0005737; GO:0016020; GO:0043227; GO:0043229; GO:0110165; GO:0005622; GO:0043226; GO:0005575 [GO:0005886]; GO:0016020; GO:0071944; GO:0110165; GO:0005575 [GO:0009505]; GO:0005618; GO:0030312; GO:0110165; GO:0071944; GO:0005575 [GO:0009506]; GO:000591…	Pf00394, Pf07731, Pf07732	other biological processes	non-structural extracellular;plasma membrane;other membranes;other cytoplasmic organelle;other cell component	other molecular function	33392060		27189162		38423672	39080632	48618460	54052268	28828928	24845796	30999368	81572352	47267604	42956968	26281074
[truncated: 80 more rows]

## Sheet: Table S2
Name	Formula	Molecular Weight	MS2	RT [min]	Area (Max.)	OEC1	OEC2	OEC3	OEC4	OES1	OES2	OES3	OES4	WTC1	WTC2	WTC3	WTC4	WTS1	WTS2	WTS3	WTS4
KV3500000	C6 H16 N2	116.131	DDA for preferred ion	0.503	1.38573e+06	28823.9	34830.2	22613	5296.17	233184	5824.49	406474	335874	205532	324081	191992	37957.8	1.2587e+06	1.38573e+06	1.24148e+06	1.20941e+06
2,6-di-tert-Butylphenol	C14 H22 O	206.167	DDA for preferred ion	24.76	1.38792e+06	917443	1.2528e+06	1.31575e+06	1.38792e+06					990126	831605	1.06262e+06	1.21187e+06	756815	598556	507275	599038
[truncated: 2,883 more rows]
